# Supplementary material for: Molecular basis for the distinct functions of redox-active and FeS-transfering glutaredoxins
Source: Nat Commun. 2020 Jul 10;11:3445. doi: 10.1038/s41467-020-17323-0 (PMC7351949; doi:10.1038/s41467-020-17323-0)
Supplement: Supplementary file 4 — Source Data [file 41467_2020_17323_MOESM4_ESM.xlsx]

## Sheet: Header
Data source file to:
Molecular basis for the distinct functions of redox-active and FeS-transfering glutaredoxins
Daniel Trnka*,†, Anna D. Engelke*,‡, Manuela Gellert*,†, Anna Moseler§,¶, Md Faruq Hossain†, Tobias T. Lindenberg#, Luca Pedroletti§, Benjamin Odermatt#, João V. de Souza&, Agnieszka K. Bronowska&, Tobias P. Dick⨍, Uli Mühlenhoff||, Andreas J. Meyer§,, Carsten Berndt‡, and Christopher Horst Lillig†
Affiliations: (†) Institute for Medical Biochemistry and Molecular Biology, University Medicine, University of Greifswald, Greifswald, Germany, (‡) Department of Neurology, Medical Faculty, Heinrich-Heine University Düsseldorf, Germany, (§) Institute of Crop Science and Resource Conservation, University of Bonn, Germany, (#) Institute of Neuroanatomy, University Clinics, University of Bonn, Germa…
Corresponding author: Christopher Horst Lillig, University Medicine, Institute for Medical Biochemistry and Molecular Biology J.03 33, Ferdinand-Sauerbruch-Straße, DE-17475 Greifswald, Germany, phone: +49 3834 865407, fax: +49 3834 865402, e-mail: horst@lillig.de
* DT, ADE, and MG contributed equally to this work

## Sheet: cluster decay rates (main text)
		decay rates in [s-1]
		Grx2-wt	Grx5-wt	Grx5-as	Grx5-loop	Grx5-loop/as
		9.44444e-06	4.69521e-05	1.89356e-05	8.05419e-06	1.28933e-05
		1.24804e-05	3.91674e-05	1.58336e-05	1.12661e-05	8.91662e-06
		1.14987e-05	3.63237e-05	1.24237e-05	8.92166e-06	1.17844e-05
	average	1.11412e-05	4.08144e-05	1.5731e-05	9.41398e-06	1.11981e-05
	SD	1.54925e-06	5.50229e-06	3.25716e-06	1.66159e-06	2.05215e-06

## Sheet: table 1
data in table 1 and figure 3 (redundant)
All source data points recorded have been presented in suppl. Fig. 4 for the roGFP2 oxidation
All source data points recorded have been presented in suppl. Fig. 5 for the roGFP2 reduction
All source data points recorded have been presented in suppl. Fig. 6 for the HED assay
The few points not taken into account in the evaluation have been clearly marked as such.

## Sheet: figure 2
all data from molecular dynamics simulation (structure files, time courses, traces, etc.) will be made available at reasonable request by the corresponding author: horst@lillig.de

## Sheet: figure 3
data in table 1 and figure 3 (redundant)
All source data points recorded have been presented in suppl. Fig. 4 for the roGFP2 oxidation
All source data points recorded have been presented in suppl. Fig. 5 for the roGFP2 reduction
All source data points recorded have been presented in suppl. Fig. 6 for the HED assay
The few points not taken into account in the evaluation have been clearly marked as such.

## Sheet: figure 4a
	source data of the UV-vis spectra depicted in Fig. 4A
	note: the spectra are shifted in y as depicted in Fig. 4A
	Grx2-wt			Grx2-loop			Grx5-wt			Grx5-AS			Grx5-loop			Grx5-loop/AS
	wavelength (nm)	molar absorptivity		wavelength (nm)	molar absorptivity		wavelength (nm)	molar absorptivity		wavelength (nm)	molar absorptivity		wavelength (nm)	molar absorptivity		wavelength (nm)	molar absorptivity
	240	17227.6		240	18153.8		240	13532.7		240	13704.8		240	15605.6		240	10063.2
	241	17090.6		241	18030.7		241	13532.7		241	12836.9		241	15386.2		241	9546.43
	242	16816.5		242	17750.4		242	13437		242	11817.8		242	15075.8		242	8934.08
	243	16445.9		243	17435.8		243	13268.1		243	10787.6		243	14754.8		243	8328.8
	244	16034.8		244	17052.8		244	13054.2		244	9908.49		244	14423.1		244	7794.33
	245	15633.8		245	16676.7		245	12840.3		245	9186.18		245	14139.5		245	7362.49
	246	15273.4		246	16307.5		246	12637.7		246	8615.05		246	13888		246	7022.69
	247	14968.9		247	15972.4		247	12474.4		247	8172.7		247	13674		247	6767.84
	248	14689.7		248	15657.8		248	12339.3		248	7814.35		248	13481.4		248	6566.08
	249	14441		249	15377.4		249	12243.6		249	7545.58		249	13320.8		249	6424.5
	250	14248.1		250	15131.3		250	12164.8		250	7360.8		250	13187.1		250	6325.39
	251	14111.1		251	14926.1		251	12108.5		251	7243.22		251	13069.4		251	6279.38
	252	14019.7		252	14748.3		252	12091.6		252	7187.23		252	12978.4		252	6261.68
	253	13923.3		253	14577.4		253	12057.9		253	7153.63		253	12892.8		253	6265.22
	254	13791.3		254	14406.4		254	12052.2		254	7148.03		254	12812.5		254	6282.92
	255	13684.7		255	14235.4		255	12046.6		255	7192.83		255	12743		255	6328.93
	256	13623.8		256	14119.2		256	12046.6		256	7276.82		256	12694.8		256	6399.72
	257	13639		257	14030.3		257	12097.3		257	7416.8		257	12668.1		257	6505.91
	258	13694.9		258	13955.1		258	12153.6		258	7590.38		258	12646.7		258	6629.8
	259	13684.7		259	13852.5		259	12170.4		259	7763.95		259	12614.5		259	6753.68
	260	13598.4		260	13708.9		260	12176.1		260	7920.73		260	12566.4		260	6863.41
	261	13532.4		261	13558.4		261	12181.7		261	8111.11		261	12518.2		261	6997.92
	262	13486.8		262	13408		262	12204.2		262	8323.88		262	12486.1		262	7135.96
	263	13476.6		263	13284.9		263	12204.2		263	8581.45		263	12459.4		263	7302.32
	264	13557.8		264	13196		264	12243.6		264	8867.02		264	12454		264	7493.46
	265	13593.3		265	13093.4		265	12266.1		265	9146.98		265	12438		265	7666.9
	266	13547.7		266	12936.1		266	12277.4		266	9398.95		266	12400.5		266	7840.34
	267	13557.8		267	12813.1		267	12299.9		267	9684.51		267	12384.5		267	8024.4
	268	13593.3		268	12710.5		268	12316.8		268	9958.88		268	12379.1		268	8197.84
	269	13557.8		269	12573.7		269	12294.3		269	10205.2		269	12341.7		269	8350.04
	270	13527.4		270	12409.6		270	12311.2		270	10462.8		270	12309.6		270	8523.48
	271	13517.2		271	12279.7		271	12288.7		271	10692.4		271	12282.8		271	8643.83
	272	13532.4		272	12156.6		272	12266.1		272	10922		272	12250.7		272	8796.03
	273	13557.8		273	12040.3		273	12243.6		273	11101.1		273	12218.6		273	8923.46
	274	13568		274	11917.2		274	12204.2		274	11291.5		274	12175.8		274	9029.65
	275	13568		275	11780.5		275	12176.1		275	11453.9		275	12127.6		275	9149.99
	276	13502		276	11623.2		276	12125.4		276	11560.3		276	12063.4		276	9192.47
	277	13364.9		277	11445.4		277	12057.9		277	11616.3		277	11977.8		277	9234.94
	278	13156.8		278	11212.9		278	11922.8		278	11588.3		278	11881.5		278	9213.7
	279	12918.3		279	10959.9		279	11759.5		279	11504.3		279	11731.7		279	9149.99
	280	12700		280	10700		280	11585		280	11425.9		280	11576.5		280	9086.28
	281	12512.2		281	10460.7		281	11404.9		281	11325.1		281	11432.1		281	9033.19
	282	12329.5		282	10228.2		282	11174.1		282	11201.9		282	11298.3		282	8997.79
	283	12111.2		283	9981.97		283	10932		283	11039.5		283	11143.1		283	8927
	284	11781.3		284	9681.08		284	10605.5		284	10748.4		284	10939.8		284	8760.64
	285	11309.2		285	9291.3		285	10160.8		285	10306		285	10624.1		285	8449.15
	286	10735.7		286	8853.64		286	9597.87		286	9718.11		286	10244.2		286	8052.72
	287	10111.3		287	8374.96		287	8939.25		287	9068.59		287	9837.56		287	7613.81
	288	9542.85		288	7944.14		288	8325.66		288	8480.66		288	9489.77		288	7242.15
	289	9050.49		289	7547.51		289	7785.26		289	7959.93		289	9206.18		289	6951.9
	290	8644.43		290	7191.92		290	7284.25		290	7478.39		290	8944		290	6679.35
	291	8344.96		291	6870.52		291	6755.1		291	6985.65		291	8665.77		291	6378.49
	292	8091.17		292	6555.95		292	6119		292	6420.12		292	8317.98		292	6020.99
	293	7877.98		293	6241.39		293	5432.23		293	5854.59		293	7938.08		293	5659.95
	294	7715.56		294	5974.69		294	4841.16		294	5367.45		294	7600.99		294	5348.46
	295	7588.66		295	5749.02		295	4323.27		295	4964.3		295	7306.7		295	5097.15
	296	7482.07		296	5543.87		296	3878.55		296	4622.75		296	7049.87		296	4888.31
	297	7400.86		297	5379.75		297	3523.91		297	4353.98		297	6841.2		297	4718.41
	298	7345.02		298	5249.82		298	3242.45		298	4135.61		298	6669.97		298	4587.45
	299	7294.27		299	5133.57		299	3006.02		299	3950.83		299	6530.86		299	4474.18
	300	7258.73		300	5044.67		300	2814.63		300	3799.65		300	6413.14		300	4389.23
	301	7233.36		301	4976.29		301	2662.64		301	3682.06		301	6322.18		301	4318.44
	302	7213.05		302	4928.42		302	2550.05		302	3586.88		302	6247.27		302	4268.88
	303	7202.9		303	4887.39		303	2459.98		303	3514.09		303	6193.77		303	4229.95
	304	7192.75		304	4860.04		304	2392.43		304	3458.09		304	6150.96		304	4205.17
	305	7192.75		305	4846.36		305	2353.03		305	3418.9		305	6129.56		305	4191.01
	306	7187.67		306	4832.68		306	2313.62		306	3379.7		306	6102.81		306	4176.85
	307	7192.75		307	4839.52		307	2296.73		307	3362.9		307	6092.1		307	4176.85
	308	7202.9		308	4846.36		308	2291.11		308	3357.31		308	6092.1		308	4183.93
	309	7213.05		309	4860.04		309	2291.11		309	3351.71		309	6097.46		309	4194.55
	310	7223.2		310	4880.55		310	2296.73		310	3351.71		310	6102.81		310	4205.17
	311	7238.43		311	4907.9		311	2302.36		311	3351.71		311	6118.86		311	4215.79
	312	7253.66		312	4935.26		312	2313.62		312	3357.31		312	6134.91		312	4229.95
	313	7268.89		313	4969.45		313	2324.88		313	3368.5		313	6156.31		313	4247.65
	314	7289.19		314	5010.48		314	2341.77		314	3379.7		314	6177.71		314	4261.8
	315	7304.42		315	5044.67		315	2353.03		315	3385.3		315	6199.12		315	4275.96
	316	7319.64		316	5078.86		316	2364.29		316	3390.9		316	6220.52		316	4293.66
	317	7334.87		317	5119.89		317	2375.54		317	3402.1		317	6241.92		317	4307.82
	318	7355.17		318	5154.09		318	2392.43		318	3407.7		318	6263.33		318	4321.98
	319	7365.33		319	5188.28		319	2398.06		319	3413.3		319	6284.73		319	4336.14
	320	7375.48		320	5222.47		320	2409.32		320	3418.9		320	6306.13		320	4346.75
	321	7385.63		321	5249.82		321	2414.95		321	3424.5		321	6322.18		321	4357.37
	322	7390.71		322	5277.18		322	2420.58		322	3430.1		322	6338.23		322	4364.45
	323	7395.78		323	5297.69		323	2420.58		323	3430.1		323	6354.29		323	4375.07
	324	7395.78		324	5318.21		324	2420.58		324	3430.1		324	6364.99		324	4385.69
	325	7395.78		325	5331.88		325	2420.58		325	3435.7		325	6375.69		325	4392.77
	326	7395.78		326	5352.4		326	2420.58		326	3435.7		326	6386.39		326	4399.85
	327	7390.71		327	5366.07		327	2414.95		327	3430.1		327	6397.09		327	4403.39
	328	7385.63		328	5372.91		328	2403.69		328	3424.5		328	6402.44		328	4406.93
	329	7375.48		329	5379.75		329	2392.43		329	3418.9		329	6407.79		329	4410.47
	330	7370.4		330	5386.59		330	2381.17		330	3413.3		330	6413.14		330	4410.47
	331	7360.25		331	5393.43		331	2369.91		331	3407.7		331	6413.14		331	4410.47
	332	7345.02		332	5393.43		332	2353.03		332	3396.5		332	6413.14		332	4406.93
	333	7334.87		333	5393.43		333	2336.14		333	3385.3		333	6407.79		333	4399.85
	334	7319.64		334	5393.43		334	2313.62		334	3368.5		334	6402.44		334	4392.77
	335	7304.42		335	5386.59		335	2291.11		335	3351.71		335	6397.09		335	4382.15
	336	7289.19		336	5379.75		336	2268.59		336	3334.91		336	6386.39		336	4371.53
	337	7268.89		337	5366.07		337	2246.07		337	3318.11		337	6381.04		337	4357.37
	338	7253.66		338	5359.24		338	2217.93		338	3295.71		338	6364.99		338	4336.14
	339	7233.36		339	5345.56		339	2195.41		339	3273.32		339	6354.29		339	4318.44
	340	7223.2		340	5338.72		340	2172.89		340	3250.92		340	6338.23		340	4300.74
	341	7187.67		341	5304.53		341	2133.49		341	3211.72		341	6311.48		341	4265.34
	342	7167.37		342	5284.01		342	2099.71		342	3183.73		342	6295.43		342	4240.57
	343	7141.99		343	5263.5		343	2071.56		343	3150.13		343	6268.68		343	4208.71
	344	7116.61		344	5236.15		344	2037.79		344	3122.13		344	6247.27		344	4176.85
	345	7086.16		345	5215.63		345	2009.64		345	3088.54		345	6220.52		345	4145
	346	7060.78		346	5188.28		346	1975.87		346	3054.94		346	6199.12		346	4109.6
	347	7030.32		347	5160.92		347	1947.72		347	3021.35		347	6172.36		347	4074.21
	348	6994.79		348	5133.57		348	1913.95		348	2982.15		348	6150.96		348	4038.81
	349	6964.34		349	5099.38		349	1885.8		349	2942.96		349	6124.21		349	3999.87
	350	6923.73		350	5065.19		350	1852.02		350	2909.36		350	6097.46		350	3960.94
	351	6893.28		351	5037.83		351	1823.88		351	2875.77		351	6076.05		351	3922
	352	6857.75		352	5010.48		352	1795.73		352	2842.17		352	6049.3		352	3883.07
	353	6817.14		353	4976.29		353	1767.59		353	2802.97		353	6022.55		353	3847.67
	354	6781.61		354	4948.93		354	1739.44		354	2769.38		354	5995.79		354	3808.74
	355	6746.08		355	4921.58		355	1711.29		355	2741.38		355	5974.39		355	3773.34
	356	6710.55		356	4894.23		356	1688.78		356	2707.79		356	5947.64		356	3737.94
	357	6675.02		357	4860.04		357	1666.26		357	2674.19		357	5926.23		357	3706.09
	358	6639.49		358	4839.52		358	1638.11		358	2651.79		358	5904.83		358	3670.69
	359	6603.96		359	4812.17		359	1615.6		359	2618.2		359	5878.08		359	3638.83
	360	6573.5		360	4791.65		360	1593.08		360	2590.2		360	5856.68		360	3606.98
	361	6543.05		361	4764.3		361	1576.19		361	2567.8		361	5835.27		361	3575.12
	362	6512.59		362	4743.78		362	1559.3		362	2539.81		362	5813.87		362	3550.34
	363	6487.21		363	4723.27		363	1542.41		363	2517.41		363	5797.82		363	3522.03
	364	6461.83		364	4709.59		364	1525.53		364	2500.61		364	5776.42		364	3497.25
	365	6436.45		365	4695.91		365	1514.27		365	2478.22		365	5760.36		365	3476.01
	366	6416.15		366	4675.4		366	1497.38		366	2461.42		366	5744.31		366	3451.24
	367	6395.85		367	4661.72		367	1486.12		367	2444.62		367	5728.26		367	3430
	368	6380.62		368	4654.88		368	1474.86		368	2427.82		368	5712.21		368	3412.3
	369	6365.39		369	4641.21		369	1469.23		369	2416.62		369	5701.51		369	3398.14
	370	6345.09		370	4627.53		370	1457.98		370	2399.82		370	5685.46		370	3376.9
	371	6334.94		371	4620.69		371	1452.35		371	2388.63		371	5674.75		371	3366.29
	372	6319.71		372	4613.85		372	1446.72		372	2377.43		372	5664.05		372	3352.13
	373	6314.63		373	4607.02		373	1446.72		373	2366.23		373	5653.35		373	3341.51
	374	6304.48		374	4600.18		374	1441.09		374	2360.63		374	5648		374	3330.89
	375	6299.41		375	4593.34		375	1441.09		375	2355.03		375	5637.3		375	3320.27
	376	6294.33		376	4586.5		376	1441.09		376	2349.43		376	5631.95		376	3313.19
	377	6289.26		377	4586.5		377	1441.09		377	2343.83		377	5621.25		377	3306.11
	378	6284.18		378	4579.66		378	1441.09		378	2338.23		378	5615.9		378	3299.03
	379	6279.1		379	4579.66		379	1441.09		379	2332.63		379	5610.55		379	3291.95
	380	6279.1		380	4572.82		380	1446.72		380	2332.63		380	5605.2		380	3288.41
	381	6279.1		381	4572.82		381	1452.35		381	2327.03		381	5605.2		381	3284.87
	382	6279.1		382	4572.82		382	1452.35		382	2327.03		382	5599.84		382	3284.87
	383	6279.1		383	4572.82		383	1457.98		383	2327.03		383	5594.49		383	3281.34
	384	6284.18		384	4565.99		384	1463.61		384	2327.03		384	5594.49		384	3281.34
	385	6284.18		385	4565.99		385	1469.23		385	2332.63		385	5589.14		385	3281.34
	386	6284.18		386	4565.99		386	1474.86		386	2332.63		386	5589.14		386	3281.34
	387	6289.26		387	4565.99		387	1486.12		387	2332.63		387	5589.14		387	3284.87
	388	6294.33		388	4565.99		388	1497.38		388	2338.23		388	5589.14		388	3288.41
	389	6299.41		389	4565.99		389	1503.01		389	2343.83		389	5589.14		389	3295.49
	390	6304.48		390	4565.99		390	1514.27		390	2349.43		390	5589.14		390	3302.57
	391	6309.56		391	4565.99		391	1525.53		391	2355.03		391	5589.14		391	3309.65
	392	6319.71		392	4565.99		392	1536.79		392	2366.23		392	5589.14		392	3316.73
	393	6324.79		393	4565.99		393	1553.67		393	2371.83		393	5594.49		393	3327.35
	394	6329.86		394	4572.82		394	1564.93		394	2383.03		394	5594.49		394	3337.97
	395	6340.01		395	4572.82		395	1576.19		395	2394.23		395	5599.84		395	3352.13
	396	6350.16		396	4572.82		396	1593.08		396	2405.42		396	5599.84		396	3362.75
	397	6355.24		397	4579.66		397	1604.34		397	2422.22		397	5605.2		397	3376.9
	398	6365.39		398	4579.66		398	1621.22		398	2433.42		398	5610.55		398	3391.06
	399	6375.54		399	4579.66		399	1632.48		399	2444.62		399	5610.55		399	3408.76
	400	6385.7		400	4586.5		400	1649.37		400	2461.42		400	5615.9		400	3422.92
	401	6395.85		401	4586.5		401	1666.26		401	2472.62		401	5621.25		401	3440.62
	402	6411.07		402	4586.5		402	1677.52		402	2489.41		402	5626.6		402	3458.32
	403	6421.23		403	4593.34		403	1688.78		403	2506.21		403	5631.95		403	3476.01
	404	6436.45		404	4593.34		404	1705.66		404	2523.01		404	5631.95		404	3490.17
	405	6451.68		405	4600.18		405	1716.92		405	2534.21		405	5642.65		405	3507.87
	406	6466.91		406	4600.18		406	1728.18		406	2551.01		406	5642.65		406	3525.57
	407	6482.14		407	4607.02		407	1739.44		407	2562.2		407	5648		407	3539.73
	408	6497.36		408	4613.85		408	1750.7		408	2573.4		408	5653.35		408	3553.88
	409	6517.67		409	4613.85		409	1756.33		409	2584.6		409	5658.7		409	3568.04
	410	6532.89		410	4620.69		410	1761.96		410	2595.8		410	5664.05		410	3578.66
	411	6553.2		411	4627.53		411	1767.59		411	2607		411	5669.4		411	3589.28
	412	6573.5		412	4627.53		412	1767.59		412	2612.6		412	5674.75		412	3596.36
	413	6593.8		413	4634.37		413	1767.59		413	2618.2		413	5680.1		413	3606.98
	414	6614.11		414	4641.21		414	1767.59		414	2623.8		414	5680.1		414	3610.52
	415	6634.41		415	4641.21		415	1767.59		415	2623.8		415	5685.46		415	3614.06
	416	6654.71		416	4648.05		416	1756.33		416	2623.8		416	5685.46		416	3614.06
	417	6675.02		417	4648.05		417	1750.7		417	2618.2		417	5685.46		417	3614.06
	418	6695.32		418	4654.88		418	1739.44		418	2618.2		418	5690.81		418	3614.06
	419	6710.55		419	4654.88		419	1728.18		419	2612.6		419	5690.81		419	3610.52
	420	6730.85		420	4654.88		420	1711.29		420	2607		420	5690.81		420	3606.98
	421	6746.08		421	4654.88		421	1700.03		421	2595.8		421	5685.46		421	3599.9
	422	6761.31		422	4654.88		422	1683.15		422	2590.2		422	5685.46		422	3596.36
	423	6771.46		423	4648.05		423	1666.26		423	2584.6		423	5685.46		423	3589.28
	424	6781.61		424	4648.05		424	1649.37		424	2573.4		424	5680.1		424	3585.74
	425	6791.76		425	4648.05		425	1632.48		425	2562.2		425	5674.75		425	3578.66
	426	6801.91		426	4641.21		426	1615.6		426	2556.61		426	5674.75		426	3571.58
	427	6806.99		427	4634.37		427	1593.08		427	2545.41		427	5669.4		427	3564.5
	428	6806.99		428	4627.53		428	1576.19		428	2539.81		428	5658.7		428	3557.42
	429	6806.99		429	4620.69		429	1559.3		429	2528.61		429	5653.35		429	3553.88
	430	6806.99		430	4607.02		430	1536.79		430	2523.01		430	5648		430	3546.81
	431	6801.91		431	4593.34		431	1519.9		431	2511.81		431	5637.3		431	3539.73
	432	6796.84		432	4586.5		432	1508.64		432	2506.21		432	5631.95		432	3536.19
	433	6786.68		433	4565.99		433	1491.75		433	2500.61		433	5621.25		433	3529.11
	434	6776.53		434	4552.31		434	1474.86		434	2489.41		434	5610.55		434	3525.57
	435	6761.31		435	4538.63		435	1463.61		435	2489.41		435	5599.84		435	3518.49
	436	6746.08		436	4524.96		436	1446.72		436	2478.22		436	5589.14		436	3514.95
	437	6730.85		437	4511.28		437	1435.46		437	2478.22		437	5578.44		437	3511.41
	438	6715.62		438	4490.76		438	1424.2		438	2472.62		438	5567.74		438	3507.87
	439	6700.4		439	4477.09		439	1412.94		439	2467.02		439	5557.04		439	3504.33
	440	6680.09		440	4456.57		440	1401.68		440	2461.42		440	5546.34		440	3504.33
	441	6664.86		441	4442.9		441	1390.43		441	2461.42		441	5535.64		441	3500.79
	442	6644.56		442	4422.38		442	1384.8		442	2455.82		442	5519.58		442	3500.79
	443	6624.26		443	4401.86		443	1373.54		443	2455.82		443	5508.88		443	3497.25
	444	6603.96		444	4388.19		444	1367.91		444	2450.22		444	5498.18		444	3497.25
	445	6588.73		445	4367.67		445	1362.28		445	2450.22		445	5482.13		445	3493.71
	446	6568.42		446	4354		446	1356.65		446	2450.22		446	5471.43		446	3493.71
	447	6553.2		447	4333.48		447	1351.02		447	2444.62		447	5460.73		447	3490.17
	448	6537.97		448	4319.8		448	1345.39		448	2439.02		448	5444.68		448	3490.17
	449	6517.67		449	4306.13		449	1339.76		449	2439.02		449	5433.97		449	3486.63
	450	6502.44		450	4285.61		450	1334.13		450	2433.42		450	5423.27		450	3486.63
	451	6487.21		451	4271.94		451	1328.5		451	2427.82		451	5407.22		451	3483.09
	452	6471.98		452	4258.26		452	1322.87		452	2427.82		452	5396.52		452	3479.55
	453	6456.76		453	4244.58		453	1317.24		453	2422.22		453	5385.82		453	3476.01
	454	6441.53		454	4224.07		454	1311.62		454	2416.62		454	5369.77		454	3468.93
	455	6431.38		455	4210.39		455	1305.99		455	2411.02		455	5359.07		455	3461.85
	456	6416.15		456	4196.71		456	1300.36		456	2399.82		456	5348.36		456	3454.78
	457	6400.92		457	4183.04		457	1294.73		457	2394.23		457	5332.31		457	3447.7
	458	6385.7		458	4169.36		458	1289.1		458	2383.03		458	5321.61		458	3437.08
	459	6375.54		459	4155.68		459	1277.84		459	2377.43		459	5310.91		459	3426.46
	460	6365.39		460	4142.01		460	1272.21		460	2366.23		460	5300.21		460	3415.84
	461	6350.16		461	4128.33		461	1260.95		461	2355.03		461	5284.16		461	3405.22
	462	6334.94		462	4114.65		462	1249.69		462	2343.83		462	5273.45		462	3391.06
	463	6319.71		463	4094.14		463	1238.44		463	2332.63		463	5257.4		463	3376.9
	464	6304.48		464	4080.46		464	1227.18		464	2321.43		464	5246.7		464	3362.75
	465	6294.33		465	4073.62		465	1215.92		465	2310.24		465	5236		465	3348.59
	466	6279.1		466	4059.95		466	1204.66		466	2293.44		466	5219.95		466	3330.89
	467	6263.88		467	4039.43		467	1193.4		467	2282.24		467	5209.25		467	3316.73
	468	6248.65		468	4032.59		468	1182.14		468	2265.44		468	5193.2		468	3299.03
	469	6233.42		469	4018.92		469	1165.26		469	2254.24		469	5182.49		469	3281.34
	470	6218.19		470	4005.24		470	1154		470	2237.45		470	5171.79		470	3263.64
	471	6202.97		471	3991.56		471	1142.74		471	2226.25		471	5161.09		471	3249.48
	472	6192.81		472	3977.89		472	1125.85		472	2209.45		472	5145.04		472	3231.78
	473	6177.59		473	3964.21		473	1114.59		473	2198.25		473	5134.34		473	3217.62
	474	6162.36		474	3957.37		474	1103.33		474	2181.45		474	5123.64		474	3199.92
	475	6152.21		475	3943.69		475	1092.07		475	2170.25		475	5112.94		475	3185.77
	476	6136.98		476	3930.02		476	1080.82		476	2153.46		476	5102.23		476	3171.61
	477	6126.83		477	3923.18		477	1063.93		477	2142.26		477	5091.53		477	3153.91
	478	6111.6		478	3909.5		478	1052.67		478	2131.06		478	5080.83		478	3139.75
	479	6101.45		479	3902.66		479	1041.41		479	2114.26		479	5070.13		479	3125.59
	480	6086.22		480	3888.99		480	1030.15		480	2103.06		480	5064.78		480	3111.43
	481	6076.07		481	3882.15		481	1024.52		481	2091.86		481	5054.08		481	3100.82
	482	6065.92		482	3875.31		482	1013.27		482	2080.66		482	5043.38		482	3086.66
	483	6055.77		483	3868.47		483	1002.01		483	2069.47		483	5038.03		483	3076.04
	484	6040.54		484	3854.8		484	990.748		484	2058.27		484	5027.32		484	3061.88
	485	6035.46		485	3847.96		485	985.119		485	2047.07		485	5021.97		485	3051.26
	486	6025.31		486	3841.12		486	973.861		486	2035.87		486	5011.27		486	3040.64
	487	6015.16		487	3834.28		487	968.231		487	2030.27		487	5005.92		487	3030.02
	488	6005.01		488	3827.44		488	962.602		488	2019.07		488	5000.57		488	3019.4
	489	5994.86		489	3820.6		489	956.973		489	2007.87		489	4989.87		489	3012.33
	490	5984.71		490	3813.77		490	951.343		490	2002.27		490	4984.52		490	3005.25
	491	5974.56		491	3806.93		491	940.085		491	1996.68		491	4979.17		491	2994.63
	492	5964.4		492	3800.09		492	934.456		492	1985.48		492	4973.82		492	2987.55
	493	5954.25		493	3793.25		493	928.827		493	1979.88		493	4968.47		493	2980.47
	494	5949.18		494	3786.41		494	923.197		494	1974.28		494	4963.12		494	2973.39
	495	5939.02		495	3779.57		495	923.197		495	1968.68		495	4963.12		495	2969.85
	496	5928.87		496	3772.74		496	917.568		496	1957.48		496	4957.77		496	2962.77
	497	5923.8		497	3765.9		497	911.939		497	1951.88		497	4952.42		497	2955.69
	498	5913.65		498	3759.06		498	906.309		498	1946.28		498	4952.42		498	2952.15
	499	5903.49		499	3759.06		499	906.309		499	1940.68		499	4947.07		499	2948.61
	500	5898.42		500	3752.22		500	900.68		500	1935.08		500	4941.71		500	2941.53
	501	5888.27		501	3745.38		501	895.051		501	1929.48		501	4941.71		501	2937.99
	502	5878.11		502	3738.54		502	889.422		502	1923.88		502	4936.36		502	2934.45
	503	5867.96		503	3731.71		503	889.422		503	1918.29		503	4936.36		503	2930.91
	504	5857.81		504	3724.87		504	883.793		504	1918.29		504	4931.01		504	2923.84
	505	5852.74		505	3718.03		505	878.163		505	1912.69		505	4931.01		505	2920.3
	506	5842.58		506	3718.03		506	878.163		506	1907.09		506	4925.66		506	2916.76
	507	5832.43		507	3711.19		507	872.534		507	1901.49		507	4925.66		507	2913.22
	508	5827.36		508	3704.35		508	866.905		508	1895.89		508	4920.31		508	2906.14
	509	5817.2		509	3697.51		509	861.275		509	1890.29		509	4920.31		509	2902.6
	510	5807.05		510	3690.68		510	861.275		510	1890.29		510	4914.96		510	2899.06
	511	5796.9		511	3683.84		511	855.646		511	1884.69		511	4914.96		511	2891.98
	512	5791.83		512	3677		512	850.017		512	1879.09		512	4909.61		512	2884.9
	513	5781.67		513	3677		513	844.388		513	1873.49		513	4904.26		513	2881.36
	514	5771.52		514	3670.16		514	838.759		514	1867.89		514	4904.26		514	2874.28
	515	5766.45		515	3663.32		515	833.129		515	1856.69		515	4898.91		515	2867.2
	516	5756.3		516	3656.48		516	833.129		516	1851.09		516	4893.56		516	2860.12
	517	5746.14		517	3649.64		517	827.5		517	1845.49		517	4888.21		517	2856.58
	518	5741.07		518	3649.64		518	821.871		518	1839.89		518	4882.86		518	2849.5
	519	5735.99		519	3642.81		519	816.241		519	1839.89		519	4882.86		519	2842.42
	520	5725.84		520	3635.97		520	810.612		520	1828.7		520	4877.51		520	2835.35
	521	5720.76		521	3629.13		521	804.983		521	1828.7		521	4872.16		521	2831.81
	522	5715.69		522	3629.13		522	804.983		522	1823.1		522	4866.81		522	2824.73
	523	5710.61		523	3622.29		523	799.354		523	1817.5		523	4861.45		523	2817.65
	524	5700.46		524	3622.29		524	793.725		524	1811.9		524	4856.1		524	2814.11
	525	5695.39		525	3615.45		525	788.095		525	1806.3		525	4850.75		525	2807.03
	526	5690.31		526	3608.61		526	782.466		526	1800.7		526	4845.4		526	2799.95
	527	5685.23		527	3608.61		527	776.837		527	1795.1		527	4840.05		527	2796.41
	528	5680.16		528	3601.78		528	771.207		528	1789.5		528	4834.7		528	2789.33
	529	5675.08		529	3594.94		529	765.578		529	1783.9		529	4829.35		529	2785.79
	530	5664.93		530	3594.94		530	765.578		530	1778.3		530	4824		530	2778.71
	531	5659.85		531	3588.1		531	759.949		531	1772.7		531	4818.65		531	2771.63
	532	5654.78		532	3581.26		532	754.32		532	1772.7		532	4813.3		532	2768.09
	533	5649.7		533	3574.42		533	748.691		533	1767.1		533	4807.95		533	2761.01
	534	5639.55		534	3574.42		534	743.061		534	1761.5		534	4802.6		534	2753.93
	535	5634.48		535	3567.58		535	737.432		535	1755.91		535	4797.25		535	2750.4
	536	5629.4		536	3560.75		536	731.803		536	1750.31		536	4791.9		536	2743.32
	537	5624.32		537	3560.75		537	726.173		537	1744.71		537	4786.55		537	2736.24
	538	5619.25		538	3553.91		538	720.544		538	1739.11		538	4781.19		538	2729.16
	539	5614.17		539	3547.07		539	714.915		539	1733.51		539	4775.84		539	2725.62
	540	5609.1		540	3540.23		540	709.286		540	1727.91		540	4770.49		540	2718.54
	541	5598.95		541	3540.23		541	703.657		541	1722.31		541	4765.14		541	2711.46
	542	5593.87		542	3533.39		542	703.657		542	1722.31		542	4759.79		542	2704.38
	543	5588.79		543	3526.55		543	698.027		543	1716.71		543	4754.44		543	2697.3
	544	5583.72		544	3526.55		544	692.398		544	1711.11		544	4754.44		544	2690.22
	545	5578.64		545	3519.72		545	686.769		545	1705.51		545	4743.74		545	2683.14
	546	5573.57		546	3512.88		546	675.51		546	1699.91		546	4738.39		546	2676.06
	547	5568.49		547	3506.04		547	669.881		547	1688.71		547	4733.04		547	2668.98
	548	5563.41		548	3506.04		548	669.881		548	1688.71		548	4727.69		548	2661.91
	549	5558.34		549	3499.2		549	658.622		549	1683.11		549	4722.34		549	2654.83
	550	5553.26		550	3492.36		550	652.993		550	1677.52		550	4716.99		550	2647.75
	551	5548.19		551	3492.36		551	647.364		551	1671.92		551	4711.64		551	2637.13
	552	5543.11		552	3485.52		552	641.735		552	1666.32		552	4711.64		552	2630.05
	553	5538.04		553	3485.52		553	636.105		553	1660.72		553	4706.29		553	2622.97
	554	5532.96		554	3478.69		554	630.476		554	1655.12		554	4700.94		554	2615.89
	555	5527.88		555	3471.85		555	624.847		555	1643.92		555	4695.58		555	2608.81
	556	5522.81		556	3471.85		556	619.218		556	1638.32		556	4690.23		556	2601.73
	557	5517.73		557	3465.01		557	613.588		557	1632.72		557	4684.88		557	2594.65
	558	5512.66		558	3458.17		558	607.959		558	1627.12		558	4679.53		558	2587.57
	559	5507.58		559	3458.17		559	602.33		559	1621.52		559	4674.18		559	2580.49
	560	5502.5		560	3451.33		560	596.701		560	1615.92		560	4668.83		560	2569.88
	561	5497.43		561	3451.33		561	591.071		561	1610.32		561	4663.48		561	2566.34
	562	5497.43		562	3444.49		562	585.442		562	1604.72		562	4663.48		562	2555.72
	563	5492.35		563	3437.66		563	579.813		563	1599.13		563	4658.13		563	2548.64
	564	5487.28		564	3437.66		564	574.184		564	1593.53		564	4652.78		564	2545.1
	565	5482.2		565	3430.82		565	568.554		565	1587.93		565	4647.43		565	2538.02
	566	5477.13		566	3430.82		566	562.925		566	1582.33		566	4642.08		566	2530.94
	567	5472.05		567	3423.98		567	557.296		567	1576.73		567	4642.08		567	2523.86
	568	5466.97		568	3423.98		568	551.667		568	1565.53		568	4636.73		568	2516.78
	569	5461.9		569	3417.14		569	546.037		569	1559.93		569	4631.38		569	2509.7
	570	5461.9		570	3417.14		570	540.408		570	1554.33		570	4626.03		570	2506.16
	571	5456.82		571	3410.3		571	534.779		571	1548.73		571	4626.03		571	2499.08
	572	5451.75		572	3410.3		572	534.779		572	1543.13		572	4620.68		572	2492
	573	5446.67		573	3403.46		573	529.15		573	1537.53		573	4615.32		573	2488.46
	574	5441.6		574	3403.46		574	523.52		574	1531.93		574	4615.32		574	2481.39
	575	5441.6		575	3396.63		575	517.891		575	1526.33		575	4609.97		575	2474.31
	576	5436.52		576	3389.79		576	512.262		576	1520.73		576	4604.62		576	2470.77
	577	5431.44		577	3389.79		577	506.633		577	1515.14		577	4604.62		577	2467.23
	578	5426.37		578	3382.95		578	501.003		578	1509.54		578	4599.27		578	2460.15
	579	5421.29		579	3382.95		579	495.374		579	1503.94		579	4593.92		579	2453.07
	580	5421.29		580	3376.11		580	495.374		580	1498.34		580	4593.92		580	2449.53
	581	5416.22		581	3376.11		581	489.745		581	1492.74		581	4588.57		581	2445.99
	582	5411.14		582	3369.27		582	484.116		582	1487.14		582	4588.57		582	2438.91
	583	5406.06		583	3369.27		583	478.486		583	1487.14		583	4583.22		583	2435.37
	584	5400.99		584	3362.43		584	472.857		584	1481.54		584	4577.87		584	2428.29
	585	5400.99		585	3362.43		585	467.228		585	1475.94		585	4577.87		585	2424.75
	586	5395.91		586	3355.59		586	461.599		586	1470.34		586	4572.52		586	2421.21
	587	5390.84		587	3355.59		587	455.969		587	1464.74		587	4567.17		587	2414.13
	588	5390.84		588	3348.76		588	450.34		588	1459.14		588	4567.17		588	2410.59
	589	5385.76		589	3348.76		589	444.711		589	1453.54		589	4561.82		589	2407.05
	590	5380.69		590	3341.92		590	439.082		590	1447.94		590	4556.47		590	2399.97
	591	5375.61		591	3335.08		591	433.452		591	1442.34		591	4556.47		591	2396.44
	592	5375.61		592	3335.08		592	427.823		592	1436.75		592	4551.12		592	2389.36
	593	5370.53		593	3335.08		593	427.823		593	1431.15		593	4545.77		593	2385.82
	594	5365.46		594	3328.24		594	422.194		594	1425.55		594	4545.77		594	2382.28
	595	5365.46		595	3328.24		595	416.565		595	1419.95		595	4540.42		595	2378.74
	596	5360.38		596	3321.4		596	410.935		596	1414.35		596	4540.42		596	2371.66
	597	5360.38		597	3321.4		597	405.306		597	1408.75		597	4535.07		597	2368.12
	598	5355.31		598	3314.56		598	399.677		598	1403.15		598	4529.71		598	2364.58
	599	5350.23		599	3307.73		599	394.048		599	1397.55		599	4524.36		599	2357.5
	600	5350.23		600	3307.73		600	388.418		600	1391.95		600	4519.01		600	2353.96
	601	5345.15		601	3300.89		601	382.789		601	1386.35		601	4519.01		601	2350.42
	602	5340.08		602	3300.89		602	377.16		602	1380.75		602	4513.66		602	2343.34
	603	5340.08		603	3294.05		603	371.531		603	1375.15		603	4508.31		603	2339.8
	604	5335		604	3294.05		604	365.901		604	1369.55		604	4502.96		604	2336.26
	605	5329.93		605	3287.21		605	360.272		605	1363.95		605	4497.61		605	2332.72
	606	5324.85		606	3287.21		606	354.643		606	1358.36		606	4497.61		606	2325.64
	607	5324.85		607	3280.37		607	354.643		607	1352.76		607	4492.26		607	2322.1
	608	5319.78		608	3280.37		608	349.014		608	1347.16		608	4486.91		608	2318.56
	609	5314.7		609	3273.53		609	343.384		609	1341.56		609	4481.56		609	2315.02
	610	5314.7		610	3273.53		610	337.755		610	1335.96		610	4476.21		610	2307.95
	611	5309.62		611	3266.7		611	332.126		611	1330.36		611	4470.86		611	2304.41
	612	5304.55		612	3259.86		612	326.497		612	1324.76		612	4465.51		612	2300.87
	613	5304.55		613	3259.86		613	320.867		613	1324.76		613	4465.51		613	2297.33
	614	5299.47		614	3259.86		614	315.238		614	1319.16		614	4460.16		614	2293.79
	615	5299.47		615	3253.02		615	309.609		615	1313.56		615	4454.81		615	2286.71
	616	5294.4		616	3253.02		616	309.609		616	1307.96		616	4449.45		616	2283.17
	617	5289.32		617	3246.18		617	303.98		617	1302.36		617	4444.1		617	2279.63
	618	5289.32		618	3246.18		618	298.35		618	1296.76		618	4438.75		618	2276.09
	619	5284.25		619	3239.34		619	292.721		619	1296.76		619	4433.4		619	2272.55
	620	5279.17		620	3239.34		620	292.721		620	1291.16		620	4433.4		620	2269.01
	621	5279.17		621	3232.5		621	287.092		621	1285.56		621	4428.05		621	2265.47
	622	5274.09		622	3232.5		622	281.463		622	1279.96		622	4422.7		622	2261.93
	623	5274.09		623	3225.67		623	275.833		623	1279.96		623	4417.35		623	2258.39
	624	5269.02		624	3225.67		624	275.833		624	1274.37		624	4412		624	2254.85
	625	5263.94		625	3218.83		625	270.204		625	1268.77		625	4406.65		625	2251.31
	626	5258.87		626	3218.83		626	264.575		626	1263.17		626	4401.3		626	2247.77
	627	5258.87		627	3218.83		627	264.575		627	1263.17		627	4395.95		627	2244.23
	628	5253.79		628	3211.99		628	258.946		628	1257.57		628	4395.95		628	2244.23
	629	5253.79		629	3211.99		629	253.316		629	1257.57		629	4390.6		629	2240.69
	630	5248.71		630	3205.15		630	253.316		630	1251.97		630	4385.25		630	2237.15
	631	5243.64		631	3205.15		631	247.687		631	1246.37		631	4379.9		631	2233.61
	632	5238.56		632	3198.31		632	242.058		632	1246.37		632	4374.55		632	2230.07
	633	5238.56		633	3198.31		633	242.058		633	1240.77		633	4369.19		633	2226.53
	634	5233.49		634	3191.47		634	236.429		634	1240.77		634	4363.84		634	2226.53
	635	5233.49		635	3191.47		635	230.799		635	1235.17		635	4358.49		635	2222.99
	636	5228.41		636	3184.64		636	230.799		636	1229.57		636	4353.14		636	2219.46
	637	5223.34		637	3184.64		637	225.17		637	1229.57		637	4353.14		637	2215.92
	638	5223.34		638	3184.64		638	225.17		638	1223.97		638	4347.79		638	2212.38
	639	5218.26		639	3177.8		639	219.541		639	1223.97		639	4342.44		639	2212.38
	640	5218.26		640	3177.8		640	219.541		640	1223.97		640	4337.09		640	2208.84
	641	5213.18		641	3170.96		641	213.912		641	1218.37		641	4331.74		641	2208.84
	642	5208.11		642	3170.96		642	213.912		642	1218.37		642	4331.74		642	2205.3
	643	5208.11		643	3170.96		643	208.282		643	1212.77		643	4326.39		643	2201.76
	644	5203.03		644	3164.12		644	202.653		644	1212.77		644	4321.04		644	2201.76
	645	5197.96		645	3164.12		645	202.653		645	1207.17		645	4315.69		645	2198.22
	646	5197.96		646	3164.12		646	197.024		646	1207.17		646	4310.34		646	2194.68
	647	5192.88		647	3157.28		647	197.024		647	1207.17		647	4304.99		647	2194.68
	648	5187.8		648	3157.28		648	191.395		648	1201.57		648	4304.99		648	2191.14
	649	5187.8		649	3150.44		649	191.395		649	1201.57		649	4299.64		649	2187.6
	650	5182.73		650	3150.44		650	185.765		650	1195.98		650	4294.29		650	2187.6
	651	5182.73		651	3150.44		651	185.765		651	1195.98		651	4288.94		651	2184.06
	652	5177.65		652	3143.61		652	180.136		652	1190.38		652	4283.58		652	2180.52
	653	5177.65		653	3143.61		653	180.136		653	1190.38		653	4283.58		653	2180.52
	654	5172.58		654	3143.61		654	174.507		654	1190.38		654	4278.23		654	2176.98
	655	5172.58		655	3136.77		655	174.507		655	1184.78		655	4272.88		655	2176.98
	656	5167.5		656	3136.77		656	174.507		656	1184.78		656	4267.53		656	2173.44
	657	5167.5		657	3136.77		657	168.878		657	1179.18		657	4267.53		657	2169.9
	658	5162.43		658	3129.93		658	168.878		658	1179.18		658	4262.18		658	2169.9
	659	5162.43		659	3129.93		659	163.248		659	1179.18		659	4256.83		659	2166.36
	660	5157.35		660	3129.93		660	163.248		660	1173.58		660	4251.48		660	2166.36
	661	5157.35		661	3129.93		661	157.619		661	1173.58		661	4251.48		661	2162.82
	662	5152.27		662	3123.09		662	157.619		662	1173.58		662	4246.13		662	2162.82
	663	5147.2		663	3123.09		663	151.99		663	1167.98		663	4240.78		663	2159.28
	664	5147.2		664	3123.09		664	151.99		664	1167.98		664	4240.78		664	2155.74
	665	5147.2		665	3116.25		665	151.99		665	1162.38		665	4235.43		665	2155.74
	666	5142.12		666	3116.25		666	146.361		666	1162.38		666	4230.08		666	2152.2
	667	5142.12		667	3116.25		667	146.361		667	1162.38		667	4230.08		667	2152.2
	668	5137.05		668	3116.25		668	140.731		668	1156.78		668	4224.73		668	2148.66
	669	5137.05		669	3109.41		669	140.731		669	1156.78		669	4219.38		669	2148.66
	670	5131.97		670	3109.41		670	140.731		670	1156.78		670	4214.03		670	2145.12
	671	5131.97		671	3109.41		671	135.102		671	1151.18		671	4214.03		671	2145.12
	672	5126.9		672	3109.41		672	135.102		672	1151.18		672	4208.68		672	2141.58
	673	5126.9		673	3102.58		673	129.473		673	1151.18		673	4208.68		673	2141.58
	674	5121.82		674	3102.58		674	129.473		674	1145.58		674	4203.32		674	2138.04
	675	5121.82		675	3102.58		675	129.473		675	1145.58		675	4197.97		675	2138.04
	676	5116.74		676	3095.74		676	123.844		676	1145.58		676	4197.97		676	2134.5
	677	5116.74		677	3095.74		677	123.844		677	1139.98		677	4192.62		677	2130.97
	678	5111.67		678	3095.74		678	123.844		678	1139.98		678	4192.62		678	2130.97
	679	5111.67		679	3095.74		679	118.214		679	1134.38		679	4187.27		679	2127.43
	680	5106.59		680	3088.9		680	118.214		680	1134.38		680	4187.27		680	2127.43
	681	5106.59		681	3088.9		681	118.214		681	1134.38		681	4181.92		681	2123.89
	682	5101.52		682	3088.9		682	112.585		682	1128.78		682	4176.57		682	2123.89
	683	5101.52		683	3088.9		683	112.585		683	1128.78		683	4176.57		683	2120.35
	684	5096.44		684	3088.9		684	112.585		684	1128.78		684	4171.22		684	2120.35
	685	5096.44		685	3082.06		685	112.585		685	1128.78		685	4171.22		685	2116.81
	686	5096.44		686	3082.06		686	106.956		686	1123.18		686	4165.87		686	2116.81
	687	5091.36		687	3082.06		687	106.956		687	1123.18		687	4165.87		687	2113.27
	688	5091.36		688	3082.06		688	101.326		688	1117.59		688	4160.52		688	2113.27
	689	5086.29		689	3075.22		689	101.326		689	1117.59		689	4160.52		689	2109.73
	690	5086.29		690	3075.22		690	101.326		690	1117.59		690	4155.17		690	2109.73
	691	5086.29		691	3075.22		691	101.326		691	1117.59		691	4155.17		691	2106.19
	692	5081.21		692	3075.22		692	95.6973		692	1111.99		692	4149.82		692	2106.19
	693	5081.21		693	3068.38		693	95.6973		693	1111.99		693	4149.82		693	2102.65
	694	5076.14		694	3068.38		694	95.6973		694	1111.99		694	4144.47		694	2102.65
	695	5076.14		695	3068.38		695	90.068		695	1106.39		695	4144.47		695	2099.11
	696	5076.14		696	3068.38		696	90.068		696	1106.39		696	4139.12		696	2099.11
	697	5071.06		697	3068.38		697	90.068		697	1106.39		697	4139.12		697	2095.57
	698	5071.06		698	3068.38		698	90.068		698	1106.39		698	4139.12		698	2095.57
	699	5071.06		699	3061.55		699	90.068		699	1100.79		699	4133.77		699	2092.03
	700	5065.99		700	3061.55		700	84.4388		700	1100.79		700	4133.77		700	2092.03
	701	5065.99		701	3061.55		701	84.4388		701	1100.79		701	4133.77		701	2092.03
	702	5065.99		702	3061.55		702	84.4388		702	1100.79		702	4128.42		702	2088.49
	703	5065.99		703	3061.55		703	84.4388		703	1095.19		703	4128.42		703	2088.49
	704	5060.91		704	3061.55		704	84.4388		704	1095.19		704	4123.06		704	2084.95
	705	5060.91		705	3054.71		705	78.8095		705	1095.19		705	4123.06		705	2084.95
	706	5060.91		706	3054.71		706	78.8095		706	1095.19		706	4123.06		706	2084.95
	707	5060.91		707	3054.71		707	78.8095		707	1089.59		707	4123.06		707	2081.41
	708	5055.83		708	3054.71		708	78.8095		708	1089.59		708	4117.71		708	2081.41
	709	5055.83		709	3054.71		709	73.1803		709	1089.59		709	4117.71		709	2077.87
	710	5055.83		710	3054.71		710	73.1803		710	1089.59		710	4112.36		710	2077.87
	711	5055.83		711	3054.71		711	73.1803		711	1083.99		711	4112.36		711	2074.33
	712	5055.83		712	3054.71		712	73.1803		712	1083.99		712	4112.36		712	2074.33
	713	5050.76		713	3054.71		713	73.1803		713	1083.99		713	4112.36		713	2074.33
	714	5050.76		714	3047.87		714	67.551		714	1083.99		714	4107.01		714	2070.79
	715	5050.76		715	3047.87		715	67.551		715	1083.99		715	4107.01		715	2070.79
	716	5050.76		716	3047.87		716	67.551		716	1078.39		716	4107.01		716	2070.79
	717	5050.76		717	3047.87		717	67.551		717	1078.39		717	4101.66		717	2067.25
	718	5050.76		718	3047.87		718	67.551		718	1078.39		718	4101.66		718	2067.25
	719	5045.68		719	3047.87		719	61.9218		719	1078.39		719	4101.66		719	2067.25
	720	5045.68		720	3047.87		720	61.9218		720	1072.79		720	4096.31		720	2063.71
	721	5045.68		721	3047.87		721	61.9218		721	1072.79		721	4096.31		721	2063.71
	722	5045.68		722	3047.87		722	61.9218		722	1072.79		722	4096.31		722	2063.71
	723	5045.68		723	3041.03		723	61.9218		723	1072.79		723	4096.31		723	2060.17
	724	5045.68		724	3041.03		724	56.2925		724	1067.19		724	4090.96		724	2060.17
	725	5045.68		725	3041.03		725	56.2925		725	1067.19		725	4090.96		725	2060.17
	726	5040.61		726	3041.03		726	56.2925		726	1067.19		726	4090.96		726	2056.63
	727	5040.61		727	3041.03		727	56.2925		727	1067.19		727	4090.96		727	2056.63
	728	5040.61		728	3041.03		728	50.6633		728	1067.19		728	4085.61		728	2056.63
	729	5040.61		729	3041.03		729	50.6633		729	1061.59		729	4085.61		729	2053.09
	730	5040.61		730	3041.03		730	50.6633		730	1061.59		730	4085.61		730	2053.09
	731	5040.61		731	3034.19		731	50.6633		731	1061.59		731	4080.26		731	2049.55
	732	5040.61		732	3034.19		732	50.6633		732	1061.59		732	4080.26		732	2049.55
	733	5040.61		733	3034.19		733	50.6633		733	1061.59		733	4080.26		733	2049.55
	734	5040.61		734	3034.19		734	45.034		734	1055.99		734	4074.91		734	2049.55
	735	5040.61		735	3034.19		735	45.034		735	1055.99		735	4074.91		735	2046.01
	736	5040.61		736	3034.19		736	45.034		736	1055.99		736	4074.91		736	2046.01
	737	5035.53		737	3034.19		737	45.034		737	1055.99		737	4074.91		737	2046.01
	738	5035.53		738	3034.19		738	45.034		738	1055.99		738	4069.56		738	2042.48
	739	5035.53		739	3034.19		739	39.4048		739	1050.39		739	4069.56		739	2042.48
	740	5035.53		740	3034.19		740	39.4048		740	1050.39		740	4069.56		740	2042.48
	741	5035.53		741	3027.35		741	39.4048		741	1050.39		741	4069.56		741	2042.48
	742	5035.53		742	3027.35		742	39.4048		742	1050.39		742	4064.21		742	2038.94
	743	5035.53		743	3027.35		743	33.7755		743	1050.39		743	4064.21		743	2038.94
	744	5035.53		744	3027.35		744	33.7755		744	1044.79		744	4064.21		744	2038.94
	745	5035.53		745	3027.35		745	33.7755		745	1044.79		745	4064.21		745	2038.94
	746	5035.53		746	3027.35		746	33.7755		746	1044.79		746	4064.21		746	2035.4
	747	5035.53		747	3027.35		747	33.7755		747	1044.79		747	4058.86		747	2035.4
	748	5035.53		748	3027.35		748	33.7755		748	1044.79		748	4058.86		748	2035.4
	749	5035.53		749	3027.35		749	28.1463		749	1039.2		749	4058.86		749	2035.4
	750	5035.53		750	3020.52		750	28.1463		750	1039.2		750	4058.86		750	2031.86
	751	5030.45		751	3020.52		751	28.1463		751	1039.2		751	4053.51		751	2031.86
	752	5030.45		752	3020.52		752	28.1463		752	1039.2		752	4053.51		752	2031.86
	753	5030.45		753	3020.52		753	28.1463		753	1039.2		753	4053.51		753	2031.86
	754	5030.45		754	3020.52		754	28.1463		754	1033.6		754	4053.51		754	2028.32
	755	5030.45		755	3020.52		755	28.1463		755	1033.6		755	4048.16		755	2028.32
	756	5030.45		756	3020.52		756	22.517		756	1033.6		756	4048.16		756	2028.32
	757	5030.45		757	3020.52		757	22.517		757	1033.6		757	4048.16		757	2028.32
	758	5030.45		758	3020.52		758	22.517		758	1033.6		758	4048.16		758	2028.32
	759	5030.45		759	3020.52		759	22.517		759	1033.6		759	4042.81		759	2028.32
	760	5025.38		760	3020.52		760	22.517		760	1033.6		760	4042.81		760	2024.78
	761	5030.45		761	3020.52		761	22.517		761	1028		761	4042.81		761	2024.78
	762	5030.45		762	3013.68		762	22.517		762	1028		762	4042.81		762	2024.78
	763	5030.45		763	3013.68		763	22.517		763	1028		763	4042.81		763	2024.78
	764	5025.38		764	3013.68		764	16.8878		764	1028		764	4037.45		764	2024.78
	765	5025.38		765	3013.68		765	16.8878		765	1028		765	4037.45		765	2021.24
	766	5025.38		766	3013.68		766	16.8878		766	1028		766	4037.45		766	2021.24
	767	5025.38		767	3013.68		767	16.8878		767	1022.4		767	4037.45		767	2021.24
	768	5025.38		768	3013.68		768	16.8878		768	1022.4		768	4032.1		768	2021.24
	769	5025.38		769	3013.68		769	16.8878		769	1022.4		769	4032.1		769	2021.24
	770	5025.38		770	3013.68		770	16.8878		770	1022.4		770	4032.1		770	2017.7
	771	5025.38		771	3013.68		771	11.2585		771	1022.4		771	4032.1		771	2017.7
	772	5025.38		772	3006.84		772	11.2585		772	1022.4		772	4032.1		772	2017.7
	773	5025.38		773	3006.84		773	11.2585		773	1022.4		773	4026.75		773	2017.7
	774	5025.38		774	3006.84		774	11.2585		774	1016.8		774	4026.75		774	2017.7
	775	5020.3		775	3006.84		775	11.2585		775	1016.8		775	4026.75		775	2014.16
	776	5020.3		776	3006.84		776	11.2585		776	1016.8		776	4026.75		776	2014.16
	777	5020.3		777	3006.84		777	11.2585		777	1016.8		777	4026.75		777	2014.16
	778	5020.3		778	3006.84		778	11.2585		778	1016.8		778	4021.4		778	2014.16
	779	5020.3		779	3006.84		779	11.2585		779	1016.8		779	4021.4		779	2014.16
	780	5020.3		780	3006.84		780	5.6293		780	1016.8		780	4021.4		780	2010.62
	781	5020.3		781	3006.84		781	5.6293		781	1011.2		781	4021.4		781	2010.62
	782	5020.3		782	3000		782	5.6293		782	1011.2		782	4016.05		782	2010.62
	783	5020.3		783	3000		783	5.6293		783	1011.2		783	4016.05		783	2010.62
	784	5015.23		784	3000		784	5.6293		784	1011.2		784	4016.05		784	2010.62
	785	5015.23		785	3000		785	5.6293		785	1011.2		785	4016.05		785	2010.62
	786	5015.23		786	3000		786	5.6293		786	1011.2		786	4016.05		786	2007.08
	787	5015.23		787	3000		787	5.6293		787	1011.2		787	4010.7		787	2007.08
	788	5015.23		788	3000		788	5.6293		788	1011.2		788	4010.7		788	2007.08
	789	5015.23		789	3000		789	0		789	1005.6		789	4010.7		789	2007.08
	790	5015.23		790	3000		790	0		790	1005.6		790	4010.7		790	2007.08
	791	5010.15		791	3000		791	0		791	1005.6		791	4010.7		791	2003.54
	792	5010.15		792	2993.16		792	0		792	1005.6		792	4005.35		792	2003.54
	793	5010.15		793	2993.16		793	0		793	1005.6		793	4005.35		793	2003.54
	794	5010.15		794	2993.16		794	0		794	1005.6		794	4005.35		794	2003.54
	795	5010.15		795	2993.16		795	0		795	1000		795	4005.35		795	2003.54
	796	5010.15		796	2993.16		796	0		796	1000		796	4005.35		796	2000
	797	5005.08		797	2993.16		797	0		797	1000		797	4005.35		797	2000
	798	5005.08		798	2993.16		798	0		798	1000		798	4000		798	2000
	799	5005.08		799	2993.16		799	0		799	1000		799	4000		799	2000
	800	5005.08		800	2993.16		800	0		800	1000		800	4000		800	2000

## Sheet: figure 4b
	source data of the linearized first order kinetics
	Grx2-wt			Grx5-wt			Grx5-AS			Grx5-loop			Grx5-loop/AS
	t (s)	ln([Grx]t/[Grx]t=0)		t (s)	ln([Grx]t/[Grx]t=0)		t (s)	ln([Grx]t/[Grx]t=0)		t (s)	ln([Grx]t/[Grx]t=0)		t (s)	ln([Grx]t/[Grx]t=0)
	3	0		2.88	0		3	0		6	0		12	0
	47	-0.000244063		47.16	-0.00256128		47	-0.000244063		50	-0.00063203		56	-0.00165472
	91	-0.00202886		91.08	-0.00742748		91	-0.00202886		94	0.00231384		100	-0.00299106
	135	-0.00384705		135	-0.013348		135	-0.00384705		138	-0.00188392		144	-0.00310618
	179	-0.00142657		178.92	-0.00789893		179	-0.00142657		182	-0.00816767		188	-0.00234548
	223	-0.00491991		222.84	-0.0165492		223	-0.00491991		226	-0.00466843		232	-0.00190852
	267	-0.00669484		267.12	-0.0211041		267	-0.00669484		270	-0.0112878		276	-0.00236967
	311	-0.00698068		311.04	-0.0247121		311	-0.00698068		314	-0.0136408		320	-0.00193345
	355	-0.00665336		354.96	-0.0220964		355	-0.00665336		358	-0.00603749		364	-0.00184417
	399	-0.00915482		398.88	-0.0319571		399	-0.00915482		402	-0.011061		408	-0.0038407
	443	-0.00899814		443.16	-0.0307124		443	-0.00899814		446	-0.0100545		452	-0.000601451
	487	-0.010692		487.08	-0.0361849		487	-0.010692		490	-0.0195185		496	-0.00453757
	531	-0.0113331		531	-0.0356919		531	-0.0113331		534	-0.00869689		540	-0.00410405
	575	-0.0103471		574.92	-0.0337239		575	-0.0103471		578	-0.0134121		584	-0.00236331
	619	-0.0124809		618.84	-0.0460634		619	-0.0124809		622	-0.0169733		628	-0.00204591
	663	-0.0123027		663.12	-0.0481806		663	-0.0123027		666	-0.0204621		672	-0.00196118
	707	-0.0127145		707.04	-0.0489615		707	-0.0127145		710	-0.0184862		716	-0.00451992
	751	-0.0143202		750.96	-0.0478475		751	-0.0143202		754	-0.0163696		760	-0.00309011
	795	-0.0146332		794.88	-0.0540423		795	-0.0146332		798	-0.0200965		804	-0.00234217
	839	-0.0143647		839.16	-0.0524772		839	-0.0143647		842	-0.0231388		848	-0.00245841
	883	-0.0156452		883.08	-0.055218		883	-0.0156452		886	-0.0236993		892	-0.00280729
	927	-0.0168841		927	-0.0593471		927	-0.0168841		930	-0.0238617		936	-0.00482585
	971	-0.0169629		970.92	-0.0575793		971	-0.0169629		974	-0.0159021		980	-0.00595819
	1015	-0.0167621		1014.84	-0.0569852		1015	-0.0167621		1018	-0.0181293		1024	-0.00521543
	1059	-0.0171407		1059.12	-0.0589552		1059	-0.0171407		1062	-0.0187602		1068	-0.00354125
	1103	-0.0171992		1103.04	-0.060136		1103	-0.0171992		1106	-0.0188449		1112	-0.00322782
	1147	-0.0173614		1146.96	-0.061122		1147	-0.0173614		1150	-0.0205428		1156	-0.00522004
	1191	-0.0179463		1190.88	-0.061122		1191	-0.0179463		1194	-0.0207408		1200	-0.00447518
	1235	-0.019614		1235.16	-0.0698642		1235	-0.019614		1238	-0.0265165		1244	-0.00791294
	1279	-0.0195796		1279.08	-0.0692711		1279	-0.0195796		1282	-0.0273355		1288	-0.00826526
	1323	-0.0201339		1323	-0.073854		1323	-0.0201339		1326	-0.03018		1332	-0.00638908
	1367	-0.0211029		1366.92	-0.0756559		1367	-0.0211029		1370	-0.0302461		1376	-0.0106181
	1411	-0.02125		1410.84	-0.072442		1411	-0.02125		1414	-0.0239211		1420	-0.00975454
	1455	-0.0226222		1455.12	-0.0794693		1455	-0.0226222		1458	-0.0305001		1464	-0.00999
	1499	-0.021339		1499.04	-0.0758364		1499	-0.021339		1502	-0.0273355		1508	-0.00815359
	1543	-0.0233292		1542.96	-0.0828969		1543	-0.0233292		1546	-0.0322167		1552	-0.0111283
	1587	-0.0224193		1586.88	-0.085334		1587	-0.0224193		1590	-0.0348276		1596	-0.00905527
	1631	-0.0233973		1631.16	-0.0871574		1631	-0.0233973		1634	-0.0356588		1640	-0.0108966
	1675	-0.0251724		1675.08	-0.0908143		1675	-0.0251724		1678	-0.0342663		1684	-0.0130544
	1719	-0.0239508		1719	-0.091217		1719	-0.0239508		1722	-0.0382183		1728	-0.0123183
	1763	-0.02528		1762.92	-0.090378		1763	-0.02528		1766	-0.0310058		1772	-0.0123886
	1807	-0.0264198		1806.84	-0.0963252		1807	-0.0264198		1810	-0.0372168		1816	-0.0154181
	1851	-0.0262771		1851.12	-0.0981691		1851	-0.0262771		1854	-0.0411218		1860	-0.0140823
	1895	-0.0263054		1895.04	-0.0930197		1895	-0.0263054		1898	-0.0352738		1904	-0.0149893
	1939	-0.0275975		1938.96	-0.0956812		1939	-0.0275975		1942	-0.035213		1948	-0.0163651
	1983	-0.0273074		1982.88	-0.0964932		1983	-0.0273074		1986	-0.0342663		1992	-0.0127002
	2027	-0.0281664		2027.16	-0.102884		2027	-0.0281664		2030	-0.0423117		2036	-0.0151438
	2071	-0.0281623		2071.08	-0.105987		2071	-0.0281623		2074	-0.0440483		2080	-0.0158153
	2115	-0.0294324		2115	-0.105579		2115	-0.0294324		2118	-0.0436024		2124	-0.0185388
	2159	-0.0289122		2158.92	-0.108463		2159	-0.0289122		2162	-0.044895		2168	-0.0178695
	2203	-0.031189		2202.84	-0.105744		2203	-0.031189		2206	-0.0389977		2212	-0.0200038
	2247	-0.0294401		2247.12	-0.111173		2247	-0.0294401		2250	-0.044895		2256	-0.0185431
	2291	-0.0297376		2291.04	-0.11451		2291	-0.0297376		2294	-0.0466361		2300	-0.0185076
	2335	-0.0304101		2334.96	-0.114921		2335	-0.0304101		2338	-0.042226		2344	-0.0180253
	2379	-0.0320813		2378.88	-0.117212		2379	-0.0320813		2382	-0.0452974		2388	-0.0227419
	2423	-0.031117		2423.16	-0.118037		2423	-0.031117		2426	-0.0465928		2432	-0.0206031
	2467	-0.0325058		2467.08	-0.115495		2467	-0.0325058		2470	-0.0423591		2476	-0.0209589
	2511	-0.0337028		2511	-0.11634		2511	-0.0337028		2514	-0.0409778		2520	-0.0230196
	2555	-0.0332492		2554.92	-0.118842		2555	-0.0332492		2558	-0.043203		2564	-0.0221097
	2599	-0.0344901		2598.84	-0.124352		2599	-0.0344901		2602	-0.0495966		2608	-0.0250489
	2643	-0.0347536		2643.12	-0.126872		2643	-0.0347536		2646	-0.0482248		2652	-0.0240535
	2687	-0.0337841		2687.04	-0.12815		2687	-0.0337841		2690	-0.0508627		2696	-0.0254988
	2731	-0.0345261		2730.96	-0.130263		2731	-0.0345261		2734	-0.0521673		2740	-0.0251765
	2775	-0.034884		2774.88	-0.131337		2775	-0.034884		2778	-0.0526139		2784	-0.0255336
	2819	-0.0353595		2819.16	-0.134953		2819	-0.0353595		2822	-0.0534738		2828	-0.0270121
	2863	-0.035378		2863.08	-0.133665		2863	-0.035378		2866	-0.0560622		2872	-0.0273697
	2907	-0.0377503		2907	-0.132561		2907	-0.0377503		2910	-0.0504902		2916	-0.030202
	2951	-0.0373027		2950.92	-0.138373		2951	-0.0373027		2954	-0.0546989		2960	-0.0287591
	2995	-0.0380934		2994.84	-0.140928		2995	-0.0380934		2998	-0.0578225		3004	-0.0316864
	3039	-0.0381938		3039.12	-0.139842		3039	-0.0381938		3042	-0.0555893		3048	-0.0292387
	3083	-0.0385169		3083.04	-0.142858		3083	-0.0385169		3086	-0.0564566		3092	-0.0295987
	3127	-0.0378129		3126.96	-0.144369		3127	-0.0378129		3130	-0.0577503		3136	-0.0280027
	3171	-0.0388169		3170.88	-0.147574		3171	-0.0388169		3174	-0.0591112		3180	-0.0316164
	3215	-0.0383887		3215.16	-0.148035		3215	-0.0383887		3218	-0.0577503		3224	-0.0286007
	3259	-0.0386069		3259.08	-0.147612		3259	-0.0386069		3262	-0.0604289		3268	-0.0333447
	3303	-0.0396136		3303	-0.148633		3303	-0.0396136		3306	-0.0595134		3312	-0.0296405
	3347	-0.0395728		3346.92	-0.150402		3347	-0.0395728		3350	-0.0630702		3356	-0.033704
	3391	-0.0403444		3390.84	-0.152738		3391	-0.0403444		3394	-0.0603868		3400	-0.0305615
	3435	-0.0421909		3435.12	-0.149482		3435	-0.0421909		3438	-0.0578225		3444	-0.036347
	3479	-0.0428032		3479.04	-0.150091		3479	-0.0428032		3482	-0.0595858		3488	-0.0385287
	3523	-0.0427768		3522.96	-0.157074		3523	-0.0427768		3526	-0.0621381		3532	-0.0352556
	3567	-0.041807		3566.88	-0.157074		3567	-0.041807		3570	-0.0625843		3576	-0.0372312
	3611	-0.0422797		3611.16	-0.15882		3611	-0.0422797		3614	-0.0643418		3620	-0.0323238
	3655	-0.044734		3655.08	-0.161643		3655	-0.044734		3658	-0.0661481		3664	-0.0399413
	3699	-0.0448436		3699	-0.163398		3699	-0.0448436		3702	-0.0679261		3708	-0.0406306
	3743	-0.0437265		3742.92	-0.160075		3743	-0.0437265		3746	-0.0582175		3752	-0.0346151
	3787	-0.0460911		3786.84	-0.161799		3787	-0.0460911		3790	-0.0599597		3796	-0.0372689
	3831	-0.0456731		3831.12	-0.166233		3831	-0.0456731		3834	-0.0674766		3840	-0.041235
	3875	-0.0435234		3875.04	-0.166881		3875	-0.0435234		3878	-0.0647766		3884	-0.0361432
	3919	-0.0456719		3918.96	-0.166607		3919	-0.0456719		3922	-0.0626454		3928	-0.0399932
	3963	-0.0448199		3962.88	-0.17305		3963	-0.0448199		3966	-0.0692403		3972	-0.0409246
	4007	-0.0464262		4007.16	-0.171901		4007	-0.0464262		4010	-0.0608533		4016	-0.0354204
	4051	-0.0461328		4051.08	-0.168803		4051	-0.0461328		4054	-0.0661922		4060	-0.0413431
	4095	-0.04701		4095	-0.173209		4095	-0.04701		4098	-0.0652922		4104	-0.04234
	4139	-0.0468838		4138.92	-0.175228		4139	-0.0468838		4142	-0.063049		4148	-0.0376737
	4183	-0.0490575		4182.84	-0.179662		4183	-0.0490575		4186	-0.0723597		4192	-0.045333
	4227	-0.0478283		4227.12	-0.176977		4227	-0.0478283		4230	-0.0634968		4236	-0.0380821
	4271	-0.0487953		4271.04	-0.180074		4271	-0.0487953		4274	-0.0661922		4280	-0.0439663
	4315	-0.0503488		4314.96	-0.181199		4315	-0.0503488		4318	-0.0648215		4324	-0.0420778
	4359	-0.0492553		4358.88	-0.18274		4359	-0.0492553		4362	-0.0639451		4368	-0.0398943
	4403	-0.0493149		4403.16	-0.184557		4403	-0.0493149		4406	-0.0652701		4412	-0.0407037
	4447	-0.0514797		4447.08	-0.189254		4447	-0.0514797		4450	-0.0741488		4456	-0.048509
	4491	-0.0495202		4491	-0.189507		4491	-0.0495202		4494	-0.0736977		4500	-0.0462012
	4535	-0.051671		4534.92	-0.190171		4535	-0.051671		4538	-0.0750376		4544	-0.0488744
	4579	-0.052256		4578.84	-0.189697		4579	-0.052256		4582	-0.0679261		4588	-0.0449985
	4623	-0.0526104		4623.12	-0.195562		4623	-0.0526104		4626	-0.0741648		4632	-0.0503881
	4667	-0.0531149		4667.04	-0.194894		4667	-0.0531149		4670	-0.0772837		4676	-0.051207
	4711	-0.0515625		4710.96	-0.198269		4711	-0.0515625		4714	-0.0772837		4720	-0.0491377
	4755	-0.0535609		4754.88	-0.197822		4755	-0.0535609		4758	-0.0763933		4764	-0.0521488
	4799	-0.05439		4799.16	-0.19869		4799	-0.05439		4802	-0.0683973		4808	-0.0460964
	4843	-0.0523297		4843.08	-0.200312		4843	-0.0523297		4846	-0.0777364		4852	-0.0510191
	4887	-0.0554335		4887	-0.204155		4887	-0.0554335		4890	-0.0790816		4896	-0.0533359
	4931	-0.05267		4930.92	-0.204409		4931	-0.05267		4934	-0.0781895		4940	-0.0501683
	4975	-0.0534173		4974.84	-0.205084		4975	-0.0534173		4978	-0.0786431		4984	-0.0527825
	5019	-0.0538745		5019.12	-0.20368		5019	-0.0538745		5022	-0.0724428		5028	-0.0524485
	5063	-0.0541045		5063.04	-0.207817		5063	-0.0541045		5066	-0.0795351		5072	-0.0530262
	5107	-0.0574619		5106.96	-0.211917		5107	-0.0574619		5110	-0.0808827		5116	-0.0561702
	5151	-0.0548942		5150.88	-0.210557		5151	-0.0548942		5154	-0.0763933		5160	-0.0473176
	5195	-0.0584637		5195.16	-0.21004		5195	-0.0584637		5198	-0.0711098		5204	-0.0504575
	5239	-0.0559009		5239.08	-0.215354		5239	-0.0559009		5242	-0.0800061		5248	-0.0540617
	5283	-0.0557143		5283	-0.213987		5283	-0.0557143		5286	-0.0808981		5292	-0.0562278
	5327	-0.0587392		5326.92	-0.217457		5327	-0.0587392		5330	-0.0813533		5336	-0.0586782
	5371	-0.0562529		5370.84	-0.214877		5371	-0.0562529		5374	-0.0729591		5380	-0.057175
	5415	-0.0597206		5415.12	-0.218785		5415	-0.0597206		5418	-0.0733815		5424	-0.0600853
	5459	-0.059757		5459.04	-0.218803		5459	-0.059757		5462	-0.0733511		5468	-0.0531985
	5503	-0.061141		5502.96	-0.224356		5503	-0.061141		5506	-0.0813728		5512	-0.0609462
	5547	-0.0582295		5546.88	-0.222975		5547	-0.0582295		5550	-0.0756635		5556	-0.057971
	5591	-0.0610595		5591.16	-0.224607		5591	-0.0610595		5594	-0.084093		5600	-0.061651
	5635	-0.0625565		5635.08	-0.225497		5635	-0.0625565		5638	-0.0756635		5644	-0.0617742
	5679	-0.0621787		5679	-0.223879		5679	-0.0621787		5682	-0.076543		5688	-0.0621438
	5723	-0.0608825		5722.92	-0.232048		5723	-0.0608825		5726	-0.084093		5732	-0.060053
	5767	-0.0604767		5766.84	-0.227839		5767	-0.0604767		5770	-0.0756635		5776	-0.0610037
	5811	-0.0644817		5811.12	-0.230859		5811	-0.0644817		5814	-0.0738371		5820	-0.0559473
	5855	-0.0637395		5855.04	-0.234412		5855	-0.0637395		5858	-0.0840718		5864	-0.0570156
	5899	-0.0619993		5898.96	-0.239819		5899	-0.0619993		5902	-0.08634		5908	-0.0612185
	5943	-0.0620995		5942.88	-0.237462		5943	-0.0620995		5946	-0.0850096		5952	-0.0618642
	5987	-0.0635565		5987.16	-0.238369		5987	-0.0635565		5990	-0.0747856		5996	-0.0550427
	6031	-0.0635546		6031.08	-0.238864		6031	-0.0635546		6034	-0.0779173		6040	-0.0637698
	6075	-0.0671059		6075	-0.23978		6075	-0.0671059		6078	-0.0761212		6084	-0.0594845
	6119	-0.0681374		6118.92	-0.240974		6119	-0.0681374		6122	-0.0792953		6128	-0.0702294
	6163	-0.0676854		6162.84	-0.242868		6163	-0.0676854		6166	-0.0774588		6172	-0.0599797
	6207	-0.0633725		6207.12	-0.246923		6207	-0.0633725		6210	-0.0877415		6216	-0.06525
	6251	-0.0651731		6251.04	-0.249034		6251	-0.0651731		6254	-0.0854448		6260	-0.0576724
	6295	-0.0675368		6294.96	-0.251215		6295	-0.0675368		6298	-0.0882021		6304	-0.0693256
	6339	-0.064084		6338.88	-0.250958		6339	-0.064084		6342	-0.0854685		6348	-0.0579626
	6383	-0.0704897		6383.16	-0.254523		6383	-0.0704897		6386	-0.0877695		6392	-0.0720612
	6427	-0.0657268		6427.08	-0.252856		6427	-0.0657268		6430	-0.088231		6436	-0.0675925
	6471	-0.0711482		6471	-0.25141		6471	-0.0711482		6474	-0.0802592		6480	-0.0714937
	6515	-0.0713408		6514.92	-0.2538		6515	-0.0713408		6518	-0.0811387		6524	-0.0720823
	6559	-0.0698877		6558.84	-0.259097		6559	-0.0698877		6562	-0.088231		6568	-0.071991
	6603	-0.0705746		6603.12	-0.260054		6603	-0.0705746		6606	-0.0895865		6612	-0.0721154
	6647	-0.0723948		6647.04	-0.260294		6647	-0.0723948		6650	-0.0820629		6656	-0.072704
	6691	-0.0691899		6690.96	-0.264871		6691	-0.0691899		6694	-0.0886929		6700	-0.0702527
	6735	-0.0704326		6734.88	-0.261246		6735	-0.0704326		6738	-0.0816461		6744	-0.0716785
	6779	-0.072992		6779.16	-0.26802		6779	-0.072992		6782	-0.0896179		6788	-0.0739157
	6823	-0.0730173		6823.08	-0.270701		6823	-0.0730173		6826	-0.0882631		6832	-0.0747548
	6867	-0.0699196		6867	-0.269975		6867	-0.0699196		6870	-0.0896179		6876	-0.0719266
	6911	-0.0740228		6910.92	-0.27411		6911	-0.0740228		6914	-0.0891891		6920	-0.0764356
	6955	-0.070213		6954.84	-0.272895		6955	-0.070213		6958	-0.0873389		6964	-0.0642808
	6999	-0.0711095		6999.12	-0.273624		6999	-0.0711095		7002	-0.0905812		7008	-0.073728
	7043	-0.0754174		7043.04	-0.280484		7043	-0.0754174		7046	-0.0900811		7052	-0.077527
	7087	-0.071803		7086.96	-0.279018		7087	-0.071803		7090	-0.0905447		7096	-0.0748165
	7131	-0.0761471		7130.88	-0.28492		7131	-0.0761471		7134	-0.0892262		7140	-0.0776847
	7175	-0.0732909		7175.16	-0.28172		7175	-0.0732909		7178	-0.082159		7184	-0.0747872
	7219	-0.0743348		7219.08	-0.288883		7219	-0.0743348		7222	-0.0896527		7228	-0.0764043
	7263	-0.0740625		7263	-0.289907		7263	-0.0740625		7266	-0.0910461		7272	-0.0769971
	7307	-0.0773043		7306.92	-0.291408		7307	-0.0773043		7310	-0.0905812		7316	-0.0797457
	7351	-0.0753608		7350.84	-0.295107		7351	-0.0753608		7354	-0.0905812		7360	-0.0775622
	7395	-0.0751035		7395.12	-0.294388		7395	-0.0751035		7398	-0.0923669		7404	-0.0784635
	7439	-0.0798232		7439.04	-0.301893		7439	-0.0798232		7442	-0.0932971		7448	-0.0820296
	7483	-0.0769478		7482.96	-0.302887		7483	-0.0769478		7486	-0.0928692		7492	-0.0796526
	7527	-0.079349		7526.88	-0.300405		7527	-0.079349		7530	-0.0919772		7536	-0.0818111
	7571	-0.0797846		7571.16	-0.302915		7571	-0.0797846		7574	-0.0919772		7580	-0.0827827
	7615	-0.077982		7615.08	-0.309204		7615	-0.077982		7618	-0.0919772		7624	-0.080527
	7659	-0.0806733		7659	-0.307456		7659	-0.0806733		7662	-0.09291		7668	-0.0837552
	7703	-0.0810589		7702.92	-0.309485		7703	-0.0810589		7706	-0.0933771		7712	-0.0850742
	7747	-0.0825706		7746.84	-0.315814		7747	-0.0825706		7750	-0.0933771		7756	-0.0861751
	7791	-0.0789971		7791.12	-0.314846		7791	-0.0789971		7794	-0.0943125		7800	-0.0840402
	7835	-0.082727		7835.04	-0.318439		7835	-0.082727		7838	-0.0934221		7844	-0.0864268
	7879	-0.0802481		7878.96	-0.321964		7879	-0.0802481		7882	-0.0952046		7888	-0.0831638
	7923	-0.0834287		7922.88	-0.322299		7923	-0.0834287		7926	-0.0952046		7932	-0.0880023
	7967	-0.0813604		7967.16	-0.326887		7967	-0.0813604		7970	-0.0910867		7976	-0.076878
	8011	-0.0824847		8011.08	-0.327647		8011	-0.0824847		8014	-0.0938904		8020	-0.0867157
	8055	-0.0846439		8055	-0.325623		8055	-0.0846439		8058	-0.0921666		8064	-0.0869668
	8099	-0.0892274		8098.92	-0.330189		8099	-0.0892274		8102	-0.0908132		8108	-0.0902119
	8143	-0.0887006		8142.84	-0.328958		8143	-0.0887006		8146	-0.0903443		8152	-0.0896431
	8187	-0.0863122		8187.12	-0.334996		8187	-0.0863122		8190	-0.0930016		8196	-0.0905908
	8231	-0.0879325		8231.04	-0.339076		8231	-0.0879325		8234	-0.0943593		8240	-0.09097
	8275	-0.0874584		8274.96	-0.335452		8275	-0.0874584		8278	-0.0907601		8284	-0.0882243
	8319	-0.0922266		8318.88	-0.340614		8319	-0.0922266		8322	-0.0893576		8328	-0.081952
	8363	-0.0930141		8363.16	-0.342713		8363	-0.0930141		8366	-0.0912824		8372	-0.0923307
	8407	-0.0862305		8407.08	-0.343326		8407	-0.0862305		8410	-0.0924866		8416	-0.0799308
	8451	-0.0863324		8451	-0.344352		8451	-0.0863324		8454	-0.0961887		8460	-0.0903084
	8495	-0.0904376		8494.92	-0.347804		8495	-0.0904376		8498	-0.0934221		8504	-0.0834289
	8539	-0.0877973		8538.84	-0.348575		8539	-0.0877973		8542	-0.096239		8548	-0.0921443
	8583	-0.0923606		8583.12	-0.35676		8583	-0.0923606		8586	-0.0944093		8592	-0.0857104
	8627	-0.0887731		8627.04	-0.351727		8627	-0.0887731		8630	-0.0990162		8636	-0.0931268
	8671	-0.0922194		8670.96	-0.355205		8671	-0.0922194		8674	-0.0963496		8680	-0.097603
	8715	-0.0890031		8714.88	-0.357598		8715	-0.0890031		8718	-0.0977097		8724	-0.0944364
	8759	-0.0904988		8759.16	-0.359738		8759	-0.0904988		8762	-0.0990718		8768	-0.0948419
	8803	-0.0938365		8803.08	-0.360778		8803	-0.0938365		8806	-0.0995455		8812	-0.0982387
	8847	-0.0956992		8847	-0.367692		8847	-0.0956992		8850	-0.10002		8856	-0.0986205
	8891	-0.0919991		8890.92	-0.366707		8891	-0.0919991		8894	-0.102277		8900	-0.0969404
	8935	-0.0956131		8934.84	-0.368015		8935	-0.0956131		8938	-0.100494		8944	-0.100089
	8979	-0.093274		8979.12	-0.371818		8979	-0.093274		8982	-0.102752		8988	-0.0981817
	9023	-0.0975993		9023.04	-0.374656		9023	-0.0975993		9026	-0.10186		9032	-0.100599
	9067	-0.0990737		9066.96	-0.374871		9067	-0.0990737		9070	-0.0996687		9076	-0.0991704
	9111	-0.0975082		9110.88	-0.376625		9111	-0.0975082		9114	-0.101921		9120	-0.101109
	9155	-0.0954857		9155.16	-0.377683		9155	-0.0954857		9158	-0.10418		9164	-0.0996787
	9199	-0.0984751		9199.08	-0.380991		9199	-0.0984751		9202	-0.0991932		9208	-0.0919926
	9243	-0.0963326		9243	-0.383713		9243	-0.0963326		9246	-0.0987181		9252	-0.0899523
	9287	-0.100955		9286.92	-0.386322		9287	-0.100955		9290	-0.102053		9296	-0.103092
	9331	-0.0987833		9330.84	-0.389919		9331	-0.0987833		9334	-0.102335		9340	-0.0916549
	9375	-0.0982724		9375.12	-0.388044		9375	-0.0982724		9378	-0.106028		9384	-0.102652
	9419	-0.0989758		9419.04	-0.388847		9419	-0.0989758		9422	-0.106505		9428	-0.102297
	9463	-0.103057		9462.96	-0.394013		9463	-0.103057		9466	-0.107879		9472	-0.105335
	9507	-0.10045		9506.88	-0.393803		9507	-0.10045		9510	-0.105969		9516	-0.0937436
	9551	-0.103903		9551.16	-0.394341		9551	-0.103903		9554	-0.108358		9560	-0.106459
	9595	-0.102624		9595.08	-0.401493		9595	-0.102624		9598	-0.110213		9604	-0.105635
	9639	-0.102339		9639	-0.400743		9639	-0.102339		9642	-0.109734		9648	-0.105891
	9683	-0.106018		9682.92	-0.401826		9683	-0.106018		9686	-0.110213		9692	-0.108453
	9727	-0.109263		9726.84	-0.407604		9727	-0.109263		9730	-0.111112		9736	-0.111254
	9771	-0.104536		9771.12	-0.406576		9771	-0.104536		9774	-0.112492		9780	-0.108756
	9815	-0.107601		9815.04	-0.407665		9815	-0.107601		9818	-0.110096		9824	-0.0999878
	9859	-0.108082		9858.96	-0.410187		9859	-0.108082		9862	-0.108298		9868	-0.100718
	9903	-0.10733		9902.88	-0.416901		9903	-0.10733		9906	-0.112072		9912	-0.109883
	9947	-0.109552		9947.16	-0.413264		9947	-0.109552		9950	-0.110096		9956	-0.101362
	9991	-0.111524		9991.08	-0.420275		9991	-0.111524		9994	-0.112972		10000	-0.112711
	10035	-0.111617		10035	-0.421105		10035	-0.111617		10038	-0.113874		10044	-0.113327
	10079	-0.110004		10078.9	-0.423661		10079	-0.110004		10082	-0.115258		10088	-0.110988
	10123	-0.10923		10122.8	-0.422897		10123	-0.10923		10126	-0.115258		10132	-0.111783
	10167	-0.11389		10167.1	-0.429974		10167	-0.11389		10170	-0.116645		10176	-0.114101
	10211	-0.111759		10211	-0.431089		10211	-0.111759		10214	-0.116645		10220	-0.112786
	10255	-0.111613		10255	-0.428861		10255	-0.111613		10258	-0.116704		10264	-0.114279
	10299	-0.112218		10298.9	-0.431438		10299	-0.112218		10302	-0.118033		10308	-0.114536
	10343	-0.115057		10343.2	-0.431995		10343	-0.115057		10346	-0.117609		10352	-0.116988
	10387	-0.114425		10387.1	-0.437945		10387	-0.114425		10390	-0.117187		10396	-0.114512
	10431	-0.114064		10431	-0.439851		10431	-0.114064		10434	-0.113817		10440	-0.106112
	10475	-0.117159		10474.9	-0.43921		10475	-0.117159		10478	-0.119482		10484	-0.118875
	10519	-0.121377		10518.8	-0.442523		10519	-0.121377		10522	-0.115035		10528	-0.119263
	10563	-0.117996		10563.1	-0.44294		10563	-0.117996		10566	-0.118575		10572	-0.120143
	10607	-0.116082		10607	-0.445554		10607	-0.116082		10610	-0.119059		10616	-0.119082
	10651	-0.123231		10651	-0.448606		10651	-0.123231		10654	-0.114551		10660	-0.121154
	10695	-0.122619		10694.9	-0.448741		10695	-0.122619		10698	-0.115449		10704	-0.120792
	10739	-0.11798		10739.2	-0.449591		10739	-0.11798		10742	-0.119966		10748	-0.119728
	10783	-0.118382		10783.1	-0.450443		10783	-0.118382		10786	-0.119966		10792	-0.120351
	10827	-0.123606		10827	-0.453809		10827	-0.123606		10830	-0.116418		10836	-0.121362
	10871	-0.122977		10870.9	-0.460946		10871	-0.122977		10874	-0.121358		10880	-0.124453
	10915	-0.124143		10914.8	-0.458807		10915	-0.124143		10918	-0.121358		10924	-0.124714
	10959	-0.127262		10959.1	-0.45865		10959	-0.127262		10962	-0.119123		10968	-0.125469
	11003	-0.125467		11003	-0.461018		11003	-0.125467		11006	-0.118705		11012	-0.123648
	11047	-0.126769		11047	-0.465919		11047	-0.126769		11050	-0.122753		11056	-0.126485
	11091	-0.123744		11090.9	-0.464831		11091	-0.123744		11094	-0.123074		11100	-0.114879
	11135	-0.1247		11135.2	-0.468736		11135	-0.1247		11138	-0.123125		11144	-0.114455
	11179	-0.126367		11179.1	-0.474903		11179	-0.126367		11182	-0.125549		11188	-0.127194
	11223	-0.127463		11223	-0.477894		11223	-0.127463		11226	-0.121246		11232	-0.116273
	11267	-0.130119		11266.9	-0.47469		11267	-0.130119		11270	-0.125549		11276	-0.129802
	11311	-0.128005		11310.8	-0.478929		11311	-0.128005		11314	-0.12404		11320	-0.11851
	11355	-0.132152		11355.1	-0.482899		11355	-0.132152		11358	-0.127866		11364	-0.131452
	11399	-0.133935		11399	-0.48633		11399	-0.133935		11402	-0.124093		11408	-0.119276
	11443	-0.135077		11443	-0.49188		11443	-0.135077		11446	-0.123787		11452	-0.128712
	11487	-0.134703		11486.9	-0.487085		11487	-0.134703		11490	-0.119966		11496	-0.12004
	11531	-0.139926		11531.2	-0.495514		11531	-0.139926		11534	-0.119059		11540	-0.123405
	11575	-0.133983		11575.1	-0.49413		11575	-0.133983		11578	-0.126035		11584	-0.133193
	11619	-0.139204		11619	-0.497591		11619	-0.139204		11622	-0.12884		11628	-0.135813
	11663	-0.139842		11662.9	-0.498066		11663	-0.139842		11666	-0.123787		11672	-0.134218
	11707	-0.141383		11706.8	-0.506585		11707	-0.141383		11710	-0.123665		11716	-0.120918
	11751	-0.14176		11751.1	-0.503306		11751	-0.14176		11754	-0.127496		11760	-0.135769
	11795	-0.139664		11795	-0.508082		11795	-0.139664		11798	-0.133064		11804	-0.133826
	11839	-0.142352		11839	-0.506384		11839	-0.142352		11842	-0.132576		11848	-0.138264
	11883	-0.146993		11882.9	-0.508575		11883	-0.146993		11886	-0.131711		11892	-0.13903
	11927	-0.141378		11927.2	-0.50977		11927	-0.141378		11930	-0.133936		11936	-0.126636
	11971	-0.144149		11971.1	-0.516782		11971	-0.144149		11974	-0.136818		11980	-0.137283
	12015	-0.143746		12015	-0.513467		12015	-0.143746		12018	-0.136279		12024	-0.127783
	12059	-0.145989		12058.9	-0.521511		12059	-0.145989		12062	-0.136768		12068	-0.12654
	12103	-0.148339		12102.8	-0.520103		12103	-0.148339		12106	-0.136871		12112	-0.138069
	12147	-0.147969		12147.1	-0.52657		12147	-0.147969		12150	-0.14108		12156	-0.140789
	12191	-0.150264		12191	-0.523838		12191	-0.150264		12194	-0.138677		12200	-0.131569
	12235	-0.149958		12235	-0.531962		12235	-0.149958		12238	-0.142063		12244	-0.142085
	12279	-0.152359		12278.9	-0.527284		12279	-0.152359		12282	-0.140098		12288	-0.146515
	12323	-0.150568		12323.2	-0.530131		12323	-0.150568		12326	-0.142997		12332	-0.143252
	12367	-0.152884		12367.1	-0.536972		12367	-0.152884		12370	-0.142505		12376	-0.144798
	12411	-0.154976		12411	-0.537194		12411	-0.154976		12414	-0.144425		12420	-0.148084
	12455	-0.155209		12454.9	-0.542729		12455	-0.155209		12458	-0.142949		12464	-0.146743
	12499	-0.158243		12498.8	-0.546969		12499	-0.158243		12502	-0.142949		12508	-0.149125

## Sheet: figure 5
The 72 images used for counting the two fish groups (dead/alive) and heme (positive/negative) are available on request.
The amount of data could not be fitted in this file (~ 0.5 GB).
	Survival
		total number of eggs	death fish 24 hpf	death fish / %	survival / %
	uninjected	52	1	1.92308	98.0769
	Grx5 MO	54	24	44.4444	55.5556
	Grx5 MO + Grx5-wt	107	19	17.757	82.243
	Grx5 MO + Grx2-wt	44	21	47.7273	52.2727
	Grx5 MO + Grx2-loop	65	11	16.9231	83.0769
	Grx5 MO + Grx5-loop	63	36	57.1429	42.8571
	Heme
		total number fish	pos. heme fish	pos. heme fish/ %
	uninjected	72	69	95.8333
	Grx5 MO	107	14	13.0841
	Grx5 MO + Grx5-wt	65	21	32.3077
	Grx5 MO + Grx2-wt	68	16	23.5294
	Grx5 MO + Grx2-loop	47	15	31.9149
	Grx5 MO + Grx5-loop	40	4	10

## Sheet: figure 6
	source data of the CD spectra depicted in Fig. 4A
	Grx2-wt			Grx2-loop			Grx5-wt			Grx5-AS			Grx5-loop			Grx5-loop/AS
	wavelength (nm)	ellipticity mdeg		wavelength (nm)	ellipticity mdeg		wavelength (nm)	ellipticity mdeg		wavelength (nm)	ellipticity mdeg		wavelength (nm)	ellipticity mdeg		wavelength (nm)	ellipticity mdeg
	517.5	0.629796		515.5	9.94232		517.5	-0.461397		518.5	2.36769		517.5	-0.579918		520	0.256183
	516.5	0.53859		514.5	9.90041		516.5	-0.437406		517.5	2.28085		516.5	-0.557636		519	0.232689
	515.5	0.504016		513.5	9.79828		515.5	-0.39722		516.5	2.18575		515.5	-0.488589		518	0.206709
	514.5	0.528027		512.5	9.90084		514.5	-0.365729		515.5	2.20226		514.5	-0.41473		517	0.204332
	513.5	0.540317		511.5	9.76796		513.5	-0.319058		514.5	2.28768		513.5	-0.381176		516	0.240847
	512.5	0.487265		510.5	9.88848		512.5	-0.264919		513.5	2.41037		512.5	-0.322507		515	0.268953
	511.5	0.497626		509.5	9.79363		511.5	-0.179166		512.5	2.55762		511.5	-0.22483		514	0.223561
	510.5	0.514942		508.5	10.0129		510.5	-0.0726691		511.5	2.63229		510.5	-0.132617		513	0.33095
	509.5	0.499683		507.5	9.88736		509.5	0.0460665		510.5	2.59601		509.5	-0.0891546		512	0.339525
	508.5	0.488395		506.5	9.6279		508.5	0.176952		509.5	2.56631		508.5	-0.0322721		511	0.550053
	507.5	0.50932		505.5	9.54622		507.5	0.257605		508.5	2.46801		507.5	0.0570678		510	0.598704
	506.5	0.538743		504.5	9.46727		506.5	0.409668		507.5	2.45509		506.5	0.119705		509	0.703817
	505.5	0.521932		503.5	9.57593		505.5	0.541409		506.5	2.54831		505.5	0.236895		508	0.787613
	504.5	0.600952		502.5	9.76474		504.5	0.679249		505.5	2.65764		504.5	0.330206		507	0.724171
	503.5	0.656713		501.5	9.89159		503.5	0.830208		504.5	2.79133		503.5	0.371956		506	0.784897
	502.5	0.744945		500.5	9.87138		502.5	1.01073		503.5	2.85761		502.5	0.425226		505	0.734384
	501.5	0.765827		499.5	10.0975		501.5	1.20306		502.5	2.88082		501.5	0.51102		504	0.772122
	500.5	0.857128		498.5	10.0408		500.5	1.38218		501.5	2.88981		500.5	0.611658		503	0.854906
	499.5	0.962239		497.5	10.2085		499.5	1.58524		500.5	2.91564		499.5	0.63129		502	0.999685
	498.5	1.01254		496.5	10.4469		498.5	1.80919		499.5	2.98633		498.5	0.704626		501	1.06878
	497.5	1.06534		495.5	10.5759		497.5	2.04257		498.5	3.05963		497.5	0.845033		500	1.1507
	496.5	1.04538		494.5	10.5485		496.5	2.27041		497.5	3.16559		496.5	0.922294		499	1.26951
	495.5	1.09418		493.5	10.3797		495.5	2.53391		496.5	3.27877		495.5	1.00709		498	1.29742
	494.5	1.168		492.5	10.2692		494.5	2.76662		495.5	3.42282		494.5	1.06178		497	1.3484
	493.5	1.18027		491.5	10.1244		493.5	3.00537		494.5	3.53548		493.5	1.13681		496	1.44494
	492.5	1.20417		490.5	10.1667		492.5	3.27347		493.5	3.62566		492.5	1.13448		495	1.49577
	491.5	1.28263		489.5	10.1325		491.5	3.53809		492.5	3.69846		491.5	1.15546		494	1.57872
	490.5	1.39163		488.5	10.192		490.5	3.79643		491.5	3.78186		490.5	1.20294		493	1.60654
	489.5	1.42032		487.5	10.1784		489.5	4.04897		490.5	3.94804		489.5	1.22471		492	1.64621
	488.5	1.46636		486.5	10.0617		488.5	4.33664		489.5	4.14268		488.5	1.26297		491	1.68624
	487.5	1.52963		485.5	10.1096		487.5	4.62375		488.5	4.30345		487.5	1.31347		490	1.75732
	486.5	1.5645		484.5	10.1468		486.5	4.9034		487.5	4.3937		486.5	1.38087		489	1.80349
	485.5	1.55031		483.5	10.3365		485.5	5.18054		486.5	4.43606		485.5	1.37607		488	1.83986
	484.5	1.5691		482.5	10.188		484.5	5.43576		485.5	4.50478		484.5	1.37804		487	1.84664
	483.5	1.6002		481.5	10.1013		483.5	5.70774		484.5	4.6474		483.5	1.34805		486	1.84458
	482.5	1.59721		480.5	10.3329		482.5	5.97776		483.5	4.8424		482.5	1.34781		485	1.92138
	481.5	1.59393		479.5	10.3956		481.5	6.21873		482.5	5.02719		481.5	1.32024		484	1.9604
	480.5	1.60886		478.5	10.5021		480.5	6.42772		481.5	5.14242		480.5	1.31502		483	1.96231
	479.5	1.64767		477.5	10.5558		479.5	6.63194		480.5	5.2034		479.5	1.34507		482	2.00269
	478.5	1.64108		476.5	10.4535		478.5	6.84622		479.5	5.21212		478.5	1.34826		481	2.00395
	477.5	1.69988		475.5	10.3364		477.5	7.01166		478.5	5.22361		477.5	1.47715		480	2.09473
	476.5	1.71916		474.5	10.5578		476.5	7.13656		477.5	5.24604		476.5	1.56296		479	2.15848
	475.5	1.80492		473.5	10.5448		475.5	7.27101		476.5	5.27939		475.5	1.6363		478	2.21818
	474.5	1.85588		472.5	10.692		474.5	7.39022		475.5	5.37422		474.5	1.73669		477	2.19403
	473.5	1.96706		471.5	10.7752		473.5	7.50315		474.5	5.49186		473.5	1.90074		476	2.26706
	472.5	2.05934		470.5	10.304		472.5	7.60483		473.5	5.6653		472.5	2.05217		475	2.3078
	471.5	2.14513		469.5	10.2335		471.5	7.69446		472.5	5.83027		471.5	2.15281		474	2.38873
	470.5	2.25196		468.5	9.96665		470.5	7.81071		471.5	5.95692		470.5	2.26666		473	2.46839
	469.5	2.36025		467.5	9.86555		469.5	7.86935		470.5	6.049		469.5	2.41579		472	2.60713
	468.5	2.50664		466.5	9.83851		468.5	7.92597		469.5	6.05772		468.5	2.55981		471	2.7515
	467.5	2.62854		465.5	9.73912		467.5	8.00351		468.5	6.02689		467.5	2.66122		470	2.90337
	466.5	2.79164		464.5	9.55269		466.5	8.06594		467.5	5.94696		466.5	2.86521		469	2.98909
	465.5	2.92704		463.5	9.34847		465.5	8.14782		466.5	5.90099		465.5	3.06214		468	3.16498
	464.5	3.13345		462.5	9.02287		464.5	8.20607		465.5	5.87557		464.5	3.29556		467	3.31154
	463.5	3.25204		461.5	8.87486		463.5	8.31757		464.5	5.88503		463.5	3.53051		466	3.54074
	462.5	3.43618		460.5	8.99648		462.5	8.4143		463.5	5.93123		462.5	3.76561		465	3.76954
	461.5	3.56263		459.5	8.69566		461.5	8.49412		462.5	5.97167		461.5	4.06062		464	4.0217
	460.5	3.70102		458.5	8.52018		460.5	8.54096		461.5	6.04411		460.5	4.2844		463	4.29669
	459.5	3.8535		457.5	8.25592		459.5	8.58421		460.5	6.10906		459.5	4.49778		462	4.57794
	458.5	3.96086		456.5	8.08511		458.5	8.63526		459.5	6.17534		458.5	4.67397		461	4.83142
	457.5	4.14164		455.5	7.94864		457.5	8.65797		458.5	6.204		457.5	4.88766		460	5.08161
	456.5	4.21761		454.5	7.81163		456.5	8.67561		457.5	6.17339		456.5	5.12145		459	5.30638
	455.5	4.34715		453.5	7.51576		455.5	8.69452		456.5	6.13908		455.5	5.2819		458	5.59194
	454.5	4.45294		452.5	7.48505		454.5	8.69405		455.5	6.08402		454.5	5.46422		457	5.86626
	453.5	4.51993		451.5	7.21599		453.5	8.64806		454.5	6.03285		453.5	5.61569		456	6.18631
	452.5	4.57937		450.5	6.87436		452.5	8.57473		453.5	6.00509		452.5	5.79414		455	6.26229
	451.5	4.64526		449.5	6.64965		451.5	8.44983		452.5	5.98551		451.5	5.93949		454	6.34992
	450.5	4.67607		448.5	6.48481		450.5	8.26798		451.5	5.98857		450.5	5.98684		453	6.31391
	449.5	4.72737		447.5	6.27618		449.5	8.03634		450.5	5.99748		449.5	6.03668		452	6.37572
	448.5	4.74284		446.5	6.12319		448.5	7.81807		449.5	5.99672		448.5	6.11586		451	6.37668
	447.5	4.77201		445.5	5.74482		447.5	7.59441		448.5	5.95107		447.5	6.16968		450	6.43321
	446.5	4.7522		444.5	5.39661		446.5	7.32507		447.5	5.91223		446.5	6.18892		449	6.50607
	445.5	4.74189		443.5	5.10567		445.5	7.06074		446.5	5.87407		445.5	6.1497		448	6.58593
	444.5	4.75681		442.5	4.64075		444.5	6.80451		445.5	5.84623		444.5	6.18054		447	6.57499
	443.5	4.71306		441.5	4.28856		443.5	6.48378		444.5	5.84934		443.5	6.17751		446	6.58062
	442.5	4.67521		440.5	3.92116		442.5	6.13898		443.5	5.79547		442.5	6.12209		445	6.4759
	441.5	4.59427		439.5	3.46732		441.5	5.74245		442.5	5.74013		441.5	6.05009		444	6.43012
	440.5	4.56164		438.5	2.99542		440.5	5.33174		441.5	5.66081		440.5	5.97088		443	6.35421
	439.5	4.4591		437.5	2.44716		439.5	4.9054		440.5	5.57661		439.5	5.94943		442	6.29281
	438.5	4.37984		436.5	2.0734		438.5	4.46217		439.5	5.51201		438.5	5.88717		441	6.2346
	437.5	4.24919		435.5	1.75921		437.5	4.02754		438.5	5.43256		437.5	5.85381		440	6.05516
	436.5	4.13038		434.5	1.34662		436.5	3.56563		437.5	5.32898		436.5	5.78748		439	5.93152
	435.5	4.02896		433.5	0.943212		435.5	3.0888		436.5	5.21047		435.5	5.77576		438	5.7491
	434.5	3.88592		432.5	0.663494		434.5	2.62133		435.5	5.09221		434.5	5.74847		437	5.7166
	433.5	3.75849		431.5	0.296626		433.5	2.10877		434.5	4.96198		433.5	5.74591		436	5.66691
	432.5	3.67133		430.5	0.052846		432.5	1.5836		433.5	4.88532		432.5	5.72404		435	5.63052
	431.5	3.6134		429.5	-0.124492		431.5	1.0556		432.5	4.83009		431.5	5.68523		434	5.52336
	430.5	3.5027		428.5	-0.296297		430.5	0.531747		431.5	4.78329		430.5	5.68809		433	5.4394
	429.5	3.4335		427.5	-0.32081		429.5	0.0131411		430.5	4.77887		429.5	5.66874		432	5.42288
	428.5	3.36163		426.5	-0.646753		428.5	-0.516999		429.5	4.74388		428.5	5.6771		431	5.42932
	427.5	3.27077		425.5	-0.896702		427.5	-0.984027		428.5	4.70403		427.5	5.66761		430	5.41737
	426.5	3.19457		424.5	-1.05528		426.5	-1.47858		427.5	4.6603		426.5	5.6625		429	5.34484
	425.5	3.05668		423.5	-1.17353		425.5	-1.95856		426.5	4.56533		425.5	5.65917		428	5.36568
	424.5	2.97551		422.5	-1.30327		424.5	-2.43636		425.5	4.49984		424.5	5.64907		427	5.33087
	423.5	2.90068		421.5	-1.38102		423.5	-2.86479		424.5	4.4486		423.5	5.60553		426	5.31062
	422.5	2.84855		420.5	-1.53394		422.5	-3.25182		423.5	4.41085		422.5	5.56903		425	5.28557
	421.5	2.74886		419.5	-1.64262		421.5	-3.66831		422.5	4.39587		421.5	5.50493		424	5.27857
	420.5	2.6399		418.5	-1.65553		420.5	-4.00124		421.5	4.36295		420.5	5.47206		423	5.2665
	419.5	2.60063		417.5	-1.75191		419.5	-4.34435		420.5	4.32582		419.5	5.41802		422	5.30444
	418.5	2.52929		416.5	-1.68413		418.5	-4.66737		419.5	4.26777		418.5	5.32535		421	5.29519
	417.5	2.42484		415.5	-1.64898		417.5	-4.99582		418.5	4.21209		417.5	5.28638		420	5.25594
	416.5	2.27904		414.5	-1.59602		416.5	-5.3367		417.5	4.13233		416.5	5.19563		419	5.16743
	415.5	2.20163		413.5	-1.42691		415.5	-5.64712		416.5	4.03762		415.5	5.08925		418	5.08118
	414.5	2.05384		412.5	-1.46671		414.5	-5.97632		415.5	3.94586		414.5	4.92065		417	5.0594
	413.5	1.89555		411.5	-1.38272		413.5	-6.23462		414.5	3.7969		413.5	4.78373		416	4.95836
	412.5	1.79341		410.5	-1.25173		412.5	-6.4495		413.5	3.65218		412.5	4.63771		415	4.85675
	411.5	1.64973		409.5	-1.21141		411.5	-6.6297		412.5	3.50973		411.5	4.42367		414	4.66826
	410.5	1.50099		408.5	-1.19173		410.5	-6.79167		411.5	3.3775		410.5	4.22719		413	4.55604
	409.5	1.36738		407.5	-1.13586		409.5	-6.91267		410.5	3.24289		409.5	4.04625		412	4.46769
	408.5	1.26706		406.5	-1.07106		408.5	-6.99904		409.5	3.08757		408.5	3.87337		411	4.37233
	407.5	1.1767		405.5	-0.922399		407.5	-7.08381		408.5	2.91552		407.5	3.62785		410	4.16754
	406.5	1.01483		404.5	-0.844564		406.5	-7.12434		407.5	2.72595		406.5	3.37287		409	3.99885
	405.5	0.904228		403.5	-0.904224		405.5	-7.14094		406.5	2.58633		405.5	3.13469		408	3.83549
	404.5	0.78152		402.5	-0.544874		404.5	-7.09469		405.5	2.43857		404.5	2.8332		407	3.60225
	403.5	0.648901		401.5	-0.356444		403.5	-7.04691		404.5	2.26712		403.5	2.49913		406	3.46159
	402.5	0.481973		400.5	-0.326772		402.5	-6.96455		403.5	2.07651		402.5	2.14907		405	3.24515
	401.5	0.296165		399.5	-0.0524946		401.5	-6.86302		402.5	1.86841		401.5	1.80371		404	3.03345
	400.5	0.181557		398.5	0.0529027		400.5	-6.763		401.5	1.65513		400.5	1.47231		403	2.82698
	399.5	-0.00173152		397.5	0.288529		399.5	-6.62679		400.5	1.45759		399.5	1.12197		402	2.63094
	398.5	-0.136731		396.5	0.320402		398.5	-6.52976		399.5	1.24759		398.5	0.756959		401	2.42794
	397.5	-0.289314		395.5	0.443406		397.5	-6.40928		398.5	1.05215		397.5	0.360867		400	2.17875
	396.5	-0.468977		394.5	0.40934		396.5	-6.27582		397.5	0.843628		396.5	-0.0217591		399	1.91139
	395.5	-0.60394		393.5	0.667138		395.5	-6.13903		396.5	0.65088		395.5	-0.411237		398	1.65151
	394.5	-0.82629		392.5	0.38415		394.5	-6.03575		395.5	0.451528		394.5	-0.831289		397	1.47443
	393.5	-0.954934		391.5	0.378118		393.5	-5.95053		394.5	0.221833		393.5	-1.24081		396	1.26411
	392.5	-1.1111		390.5	0.659934		392.5	-5.85285		393.5	0.0122945		392.5	-1.64409		395	1.02953
	391.5	-1.2816		389.5	0.586874		391.5	-5.76492		392.5	-0.178795		391.5	-2.06949		394	0.744299
	390.5	-1.39607		388.5	0.727754		390.5	-5.70099		391.5	-0.35826		390.5	-2.49026		393	0.448398
	389.5	-1.60889		387.5	0.573132		389.5	-5.64004		390.5	-0.55983		389.5	-2.90621		392	0.137534
	388.5	-1.77302		386.5	0.680316		388.5	-5.54748		389.5	-0.779924		388.5	-3.28993		391	-0.0975004
	387.5	-1.98205		385.5	0.566367		387.5	-5.48351		388.5	-1.03671		387.5	-3.70517		390	-0.332195
	386.5	-2.21747		384.5	0.707112		386.5	-5.39211		387.5	-1.25552		386.5	-4.07872		389	-0.549707
	385.5	-2.43179		383.5	0.74491		385.5	-5.34936		386.5	-1.43343		385.5	-4.45274		388	-0.86927
	384.5	-2.61813		382.5	1.01257		384.5	-5.30009		385.5	-1.5584		384.5	-4.85541		387	-1.21639
	383.5	-2.75402		381.5	0.909284		383.5	-5.26408		384.5	-1.67546		383.5	-5.1623		386	-1.4483
	382.5	-2.92686		380.5	0.777312		382.5	-5.24826		383.5	-1.81335		382.5	-5.49583		385	-1.75638
	381.5	-3.07385		379.5	0.891771		381.5	-5.1941		382.5	-1.94276		381.5	-5.83558		384	-1.94166
	380.5	-3.20656		378.5	0.879166		380.5	-5.17827		381.5	-2.0665		380.5	-6.12372		383	-2.15528
	379.5	-3.37534		377.5	0.967536		379.5	-5.10989		380.5	-2.18451		379.5	-6.42359		382	-2.36755
	378.5	-3.57179		376.5	1.03092		378.5	-5.03756		379.5	-2.29773		378.5	-6.66893		381	-2.62277
	377.5	-3.75992		375.5	1.14291		377.5	-4.9462		378.5	-2.42172		377.5	-6.95318		380	-2.85547
	376.5	-3.91641		374.5	1.23529		376.5	-4.85074		377.5	-2.5514		376.5	-7.1701		379	-3.09754
	375.5	-4.06855		373.5	1.20096		375.5	-4.79702		376.5	-2.66775		375.5	-7.32651		378	-3.2283
	374.5	-4.17745		372.5	0.998706		374.5	-4.66824		375.5	-2.7654		374.5	-7.49683		377	-3.40147
	373.5	-4.26447		371.5	1.11841		373.5	-4.56424		374.5	-2.82248		373.5	-7.61197		376	-3.56272
	372.5	-4.35087		370.5	1.04509		372.5	-4.46937		373.5	-2.87908		372.5	-7.72647		375	-3.72801
	371.5	-4.36782		369.5	1.10259		371.5	-4.37451		372.5	-2.92044		371.5	-7.8296		374	-3.83658
	370.5	-4.40821		368.5	1.00785		370.5	-4.2571		371.5	-2.97931		370.5	-7.94961		373	-4.06005
	369.5	-4.45212		367.5	1.03291		369.5	-4.12928		370.5	-3.07504		369.5	-8.01546		372	-4.3082
	368.5	-4.49667		366.5	0.895776		368.5	-4.03021		369.5	-3.13955		368.5	-8.08995		371	-4.52056
	367.5	-4.50987		365.5	0.825073		367.5	-3.93844		368.5	-3.20535		367.5	-8.13144		370	-4.73216
	366.5	-4.47702		364.5	0.681167		366.5	-3.86712		367.5	-3.22913		366.5	-8.14599		369	-4.95624
	365.5	-4.516		363.5	0.492937		365.5	-3.79888		366.5	-3.22789		365.5	-8.14351		368	-5.18394
	364.5	-4.4648		362.5	0.484643		364.5	-3.74756		365.5	-3.24492		364.5	-8.12406		367	-5.42232
	363.5	-4.38001		361.5	0.51116		363.5	-3.73016		364.5	-3.26467		363.5	-8.11419		366	-5.65535
	362.5	-4.31112		360.5	0.414827		362.5	-3.73294		363.5	-3.28856		362.5	-8.06132		365	-5.83078
	361.5	-4.25514		359.5	0.264143		361.5	-3.74465		362.5	-3.30043		361.5	-8.03776		364	-6.00841
	360.5	-4.2033		358.5	0.19129		360.5	-3.73621		361.5	-3.29885		360.5	-7.97988		363	-6.21086
	359.5	-4.10609		357.5	-0.0467636		359.5	-3.74778		360.5	-3.30214		359.5	-7.85158		362	-6.3715
	358.5	-4.0356		356.5	-0.199785		358.5	-3.82503		359.5	-3.31389		358.5	-7.75917		361	-6.55994
	357.5	-3.95771		355.5	-0.381592		357.5	-3.87768		358.5	-3.33044		357.5	-7.61738		360	-6.75249
	356.5	-3.84654		354.5	-0.569743		356.5	-3.95284		357.5	-3.3495		356.5	-7.48142		359	-6.9202
	355.5	-3.72379		353.5	-0.668082		355.5	-4.0289		356.5	-3.35317		355.5	-7.2446		358	-7.07191
	354.5	-3.57371		352.5	-0.860104		354.5	-4.14292		355.5	-3.3355		354.5	-7.06139		357	-7.13656
	353.5	-3.48252		351.5	-1.19847		353.5	-4.2472		354.5	-3.31602		353.5	-6.91054		356	-7.27434
	352.5	-3.35796		350.5	-1.35113		352.5	-4.34302		353.5	-3.28455		352.5	-6.64617		355	-7.3657
	351.5	-3.25411		349.5	-1.48731		351.5	-4.45605		352.5	-3.26503		351.5	-6.4259		354	-7.38126
	350.5	-3.14842		348.5	-1.66792		350.5	-4.55462		351.5	-3.26686		350.5	-6.15639		353	-7.40755
	349.5	-3.03883		347.5	-1.80558		349.5	-4.65104		350.5	-3.23647		349.5	-5.94758		352	-7.42735
	348.5	-2.93512		346.5	-1.78712		348.5	-4.71277		349.5	-3.21091		348.5	-5.63103		351	-7.42108
	347.5	-2.79125		345.5	-1.82146		347.5	-4.77606		348.5	-3.15753		347.5	-5.2957		350	-7.40933
	346.5	-2.67616		344.5	-1.77815		346.5	-4.78867		347.5	-3.1392		346.5	-5.02716		349	-7.36705
	345.5	-2.52097		343.5	-1.72535		345.5	-4.78671		346.5	-3.16228		345.5	-4.71665		348	-7.31665
	344.5	-2.38181		342.5	-1.67033		344.5	-4.79656		345.5	-3.18993		344.5	-4.36892		347	-7.21193
	343.5	-2.2357		341.5	-1.46382		343.5	-4.73378		344.5	-3.20595		343.5	-3.99158		346	-6.96466
	342.5	-2.09875		340.5	-1.42227		342.5	-4.62871		343.5	-3.15242		342.5	-3.62118		345	-6.70909
	341.5	-1.88521		339.5	-1.3836		341.5	-4.49227		342.5	-3.08142		341.5	-3.23743		344	-6.40949
	340.5	-1.66262		338.5	-1.08914		340.5	-4.33271		341.5	-2.99076		340.5	-2.78841		343	-6.11458
	339.5	-1.49026		337.5	-0.754338		339.5	-4.10085		340.5	-2.87813		339.5	-2.28279		342	-5.83281
	338.5	-1.27457		336.5	-0.792851		338.5	-3.81129		339.5	-2.75107		338.5	-1.8494		341	-5.40849
	337.5	-1.06498		335.5	-0.404925		337.5	-3.5129		338.5	-2.57988		337.5	-1.35154		340	-4.99499
	336.5	-0.796425		334.5	-0.169891		336.5	-3.18819		337.5	-2.37116		336.5	-0.877683		339	-4.46675
	335.5	-0.547668		333.5	-0.0443766		335.5	-2.82168		336.5	-2.15711		335.5	-0.37831		338	-3.88743
	334.5	-0.296151		332.5	0.288757		334.5	-2.42444		335.5	-1.8651		334.5	0.0731276		337	-3.32852
	333.5	-0.0199422		331.5	0.616297		333.5	-1.97708		334.5	-1.57307		333.5	0.493533		336	-2.77243
	332.5	0.266031		330.5	1.08875		332.5	-1.51588		333.5	-1.27223		332.5	0.910409		335	-2.21849
	331.5	0.556694		329.5	1.36119		331.5	-1.04267		332.5	-0.955801		331.5	1.32905		334	-1.56679
	330.5	0.813796		328.5	1.60658		330.5	-0.58541		331.5	-0.661731		330.5	1.72103		333	-1.06344
	329.5	1.06285		327.5	1.84821		329.5	-0.079263		330.5	-0.295512		329.5	2.11023		332	-0.4822
	328.5	1.33269		326.5	2.36459		328.5	0.426414		329.5	0.113081		328.5	2.49428		331	-0.0556559
	327.5	1.57404		325.5	2.51953		327.5	0.872105		328.5	0.520674		327.5	2.89624		330	0.430061
	326.5	1.81848		324.5	2.76184		326.5	1.35905		327.5	0.874163		326.5	3.29216		329	0.886872
	325.5	2.05388		323.5	3.00515		325.5	1.83105		326.5	1.16416		325.5	3.63914		328	1.46425
	324.5	2.25666		322.5	3.12292		324.5	2.30321		325.5	1.41319		324.5	4.02258		327	2.00845
	323.5	2.47065		321.5	3.26096		323.5	2.70122		324.5	1.67697		323.5	4.36212		326	2.53835
	322.5	2.68941		320.5	3.18389		322.5	3.0822		323.5	1.98732		322.5	4.71405		325	3.00215
	321.5	2.9037		319.5	3.26449		321.5	3.43989		322.5	2.31224		321.5	4.99558		324	3.46987
	320.5	3.10712		318.5	3.23879		320.5	3.75026		321.5	2.61919		320.5	5.3264		323	3.95312
	319.5	3.318		317.5	3.02114		319.5	4.01572		320.5	2.90904		319.5	5.63214		322	4.39377
	318.5	3.53868		316.5	2.84982		318.5	4.26251		319.5	3.12216		318.5	5.87852		321	4.80983
	317.5	3.71828		315.5	2.6989		317.5	4.49061		318.5	3.32962		317.5	6.14781		320	5.23116
	316.5	3.90134		314.5	2.50111		316.5	4.6588		317.5	3.53451		316.5	6.45376		319	5.56031
	315.5	4.1497		313.5	2.32834		315.5	4.80493		316.5	3.68734		315.5	6.68705		318	5.92573
	314.5	4.34999		312.5	2.20202		314.5	4.89632		315.5	3.8541		314.5	6.87138		317	6.23471
	313.5	4.54196		311.5	1.92317		313.5	4.98112		314.5	3.98736		313.5	7.05651		316	6.48133
	312.5	4.73199		310.5	1.71586		312.5	5.01344		313.5	4.05769		312.5	7.21787		315	6.76558
	311.5	4.93115		309.5	1.56866		311.5	5.00632		312.5	4.14297		311.5	7.30456		314	6.93141
	310.5	5.07884		308.5	1.13977		310.5	4.98439		311.5	4.16334		310.5	7.26341		313	7.06968
	309.5	5.16932		307.5	0.988496		309.5	4.92259		310.5	4.15651		309.5	7.29657		312	7.11513
	308.5	5.27886		306.5	0.600847		308.5	4.79258		309.5	4.1745		308.5	7.23765		311	7.11906
	307.5	5.39221		305.5	0.199289		307.5	4.61459		308.5	4.18151		307.5	7.15548		310	7.09484
	306.5	5.45952		304.5	-0.261988		306.5	4.38222		307.5	4.17708		306.5	7.02544		309	6.94686
	305.5	5.45282		303.5	-0.616553		305.5	4.10036		306.5	4.13655		305.5	6.78883		308	6.86176
	304.5	5.42933		302.5	-1.28087		304.5	3.77162		305.5	4.04761		304.5	6.54157		307	6.59453
	303.5	5.36947		301.5	-1.78175		303.5	3.41967		304.5	3.90915		303.5	6.16452		306	6.43656
	302.5	5.22693		300.5	-2.26311		302.5	3.03783		303.5	3.73131		302.5	5.75568		305	6.13276
	301.5	5.06606		299.5	-3.01254		301.5	2.59879		302.5	3.48969		301.5	5.2727		304	5.79346
	300.5	4.86955		298.5	-3.51645		300.5	2.134		301.5	3.19688		300.5	4.75698		303	5.431
	299.5	4.65447		297.5	-4.08234		299.5	1.62467		300.5	2.85101		299.5	4.22408		302	4.93049
	298.5	4.41408		296.5	-4.4596		298.5	1.08752		299.5	2.47579		298.5	3.60989		301	4.39724
	297.5	4.16146		295.5	-4.78502		297.5	0.494011		298.5	2.07836		297.5	2.96917		300	3.76495
	296.5	3.88166		294.5	-5.10481		296.5	-0.105622		297.5	1.64251		296.5	2.33735		299	3.21463
	295.5	3.56076		293.5	-5.57927		295.5	-0.642921		296.5	1.19946		295.5	1.6735		298	2.60563
	294.5	3.26085		292.5	-5.5302		294.5	-1.16318		295.5	0.770363		294.5	1.04079		297	1.96106
	293.5	2.91994		291.5	-5.72076		293.5	-1.65127		294.5	0.375102		293.5	0.511274		296	1.3949
	292.5	2.5655		290.5	-5.72755		292.5	-2.03641		293.5	0.0504506		292.5	0.00952681		295	0.762565
	291.5	2.20903		289.5	-5.58187		291.5	-2.35994		292.5	-0.19983		291.5	-0.448196		294	0.35093
	290.5	1.94519		288.5	-5.22229		290.5	-2.60906		291.5	-0.350591		290.5	-0.915771		293	-0.095
	289.5	1.70165		287.5	-4.77048		289.5	-2.83712		290.5	-0.453576		289.5	-1.33603		292	-0.496524
	288.5	1.46049		286.5	-4.55291		288.5	-3.03595		289.5	-0.561621		288.5	-1.77642		291	-0.843169
	287.5	1.35118		285.5	-4.33816		287.5	-3.2126		288.5	-0.71987		287.5	-2.19426		290	-1.21054
	286.5	1.36424		284.5	-4.12652		286.5	-3.38476		287.5	-0.901538		286.5	-2.4754		289	-1.591
	285.5	1.39014					285.5	-3.59957		286.5	-1.12243		285.5	-2.69208		288	-2.12519
	284.5	1.40207					284.5	-3.66626		285.5	-1.29741		284.5	-2.88946		287	-2.58264
	283.5	1.41494					283.5	-3.8235		284.5	-1.41662		283.5	-3.01457		286	-2.92651
	282.5	1.4395					282.5	-3.95131		283.5	-1.46204		282.5	-3.09116		285	-3.11961
										282.5	-1.4459					284	-3.18882
										281.5	-1.48542					283	-3.16149
																282	-3.17016
																281	-3.29478
																280	-3.41995

## Sheet: supplementary table 2
		cluster content from spectroscopy
		Grx2-wt	Grx2-loop	Grx5-wt	Grx5-as	Grx5-loop	Grx5-loop/as
		0.741534	0.716068	0.728939	0.640986	0.669701	0.755355
		0.800462	0.718128	0.977601	0.909793	0.804555	0.837576
		0.535785	0.476492	0.465784	0.499592	0.461701	0.468915
	average:	0.692594	0.636896	0.724108	0.683457	0.645319	0.687282
	SD:	0.13896	0.138918	0.255943	0.208373	0.172722	0.193528
		iron content from colorimetric determination
		Grx2-wt	Grx2-loop	Grx5-wt	Grx5-as	Grx5-loop	Grx5-loop/as
		0.747058	0.618176	0.738796	0.818755	0.697586	0.829799
		0.684797	0.621925	0.711602	0.620777	0.646107	0.746591
	average:	0.715928	0.62005	0.725199	0.719766	0.671846	0.788195
	absolute deviation	0.0311306	0.0018745	0.0135972	0.0989892	0.0257396	0.0416042

[truncated: 7 more sheets: figure S2, figure S3, figure S4, figure S5, figure S6, figure S7, figure S8]
